# Supplementary material for: Transcriptomics Identifies Differentially Expressed Genes Inducing Tuber Formation in Early- and Late-Maturing Potatoes
Source: Plants (Basel). 2024 Jul 8;13(13):1879. doi: 10.3390/plants13131879 (PMC11243988; doi:10.3390/plants13131879)
Supplement: Supplementary file 1 [file plants-13-01879-s001.zip]

Archive with 2 entries (2 files):
- plants-3021416-Supplementary Materials-S1.pdf
- plants-3021416-Supplementary Materials-S2-DEGs.xls
