# Supplementary material for: Transcriptomics Identifies Differentially Expressed Genes Inducing Tuber Formation in Early- and Late-Maturing Potatoes
Source: Plants (Basel). 2024 Jul 8;13(13):1879. doi: 10.3390/plants13131879 (PMC11243988; doi:10.3390/plants13131879)
Supplement: Supplementary file 1 [file plants-13-01879-s001.zip › plants-3021416-Supplementary Materials-S2-DEGs.xls]

## Sheet: S1-DEGs-593
st_gene_id	gene_id	gene_symbol	genebank
102604750	102604750	LOC102604750	calcium permeable stress-gated cation channel 1-like
102579332	102579332	LOC102579332	uncharacterized LOC102579332
102580059	102580059	LOC102580059	polyneuridine-aldehyde esterase-like
102582179	102582179	LOC102582179	germacrene C synthase-like
102588355	102588355	LOC102588355	sucrose synthase 7-like
102602183	102602183	LOC102602183	probable trehalose-phosphate phosphatase J
102604086	102604086	LOC102604086	probable pectinesterase 53
102600059	102600059	LOC102600059	protein MIZU-KUSSEI 1-like
102585049	102585049	LOC102585049	kirola-like
102583067	102583067	LOC102583067	homeobox-leucine zipper protein ATHB-40-like
102588353	102588353	LOC102588353	beta-glucosidase 18-like
102603970	102603970	LOC102603970	probable pectate lyase 8
102583611	102583611	LOC102583611	CDT1-like protein a, chloroplastic
102579562	102579562	LOC102579562	probable cinnamyl alcohol dehydrogenase 6
102601329	102601329	LOC102601329	apyrase-like
107061031	107061031	LOC107061031	uncharacterized LOC107061031
102588914	102588914	LOC102588914	guanylate-binding protein 5-like
102591730	102591730	LOC102591730	probably inactive leucine-rich repeat receptor-like protein kinase IMK2
102606392	102606392	LOC102606392	LOB domain-containing protein 40-like
102587457	102587457	LOC102587457	transcription factor TCP19
102586515	102586515	LOC102586515	GDSL esterase/lipase At5g14450-like
102606215	102606215	LOC102606215	nodulation-signaling pathway 2 protein-like
102605756	102605756	LOC102605756	ethylene-responsive transcription factor ERF109-like
102588236	102588236	LOC102588236	CO(2)-response secreted protease-like
102582870	102582870	LOC102582870	protein trichome birefringence-like 3
102587770	102587770	LOC102587770	1-aminocyclopropane-1-carboxylate oxidase homolog 3-like
102598036	102598036	LOC102598036	kinesin-like protein KIF18B
102583210	102583210	LOC102583210	NAC domain-containing protein 86-like
102583538	102583538	LOC102583538	UPF0481 protein At3g47200-like
102591921	102591921	LOC102591921	glucan endo-1,3-beta-glucosidase 14
102602426	102602426	LOC102602426	GDSL esterase/lipase At1g33811
102577681	102577681	LOC102577681	Kunitz-type enzyme inhibitor S9C11
102590666	102590666	LOC102590666	uncharacterized LOC102590666
102580738	102580738	LOC102580738	glucan endo-1,3-beta-glucosidase A-like
102592054	102592054	LOC102592054	uncharacterized LOC102592054
102603866	102603866	LOC102603866	E3 ubiquitin-protein ligase RING1-like
102599842	102599842	LOC102599842	uncharacterized LOC102599842
102580233	102580233	LOC102580233	arabinogalactan protein 1-like
102592931	102592931	LOC102592931	NAC domain-containing protein 30-like
102584003	102584003	TSF	transcription factor MYB82-like
102578607	102578607	LOC102578607	uncharacterized LOC102578607
102588499	102588499	LOC102588499	probable glycosyltransferase At5g03795
102584044	102584044	LOC102584044	transcription factor MYB21
102595229	102595229	LOC102595229	pectin acetylesterase 8-like
102596079	102596079	LOC102596079	vacuolar cation/proton exchanger 3-like
102580817	102580817	LOC102580817	xylem cysteine proteinase 1
102604880	102604880	LOC102604880	uncharacterized LOC102604880
102580319	102580319	LOC102580319	abscisic acid receptor PYL4-like
102596604	102596604	LOC102596604	glucomannan 4-beta-mannosyltransferase 9-like
102582560	102582560	LOC102582560	probably inactive leucine-rich repeat receptor-like protein kinase IMK2
102596548	102596548	LOC102596548	beta-D-glucosyl crocetin beta-1,6-glucosyltransferase-like
102595330	102595330	LOC102595330	nascent polypeptide-associated complex subunit alpha, muscle-specific form-like
102592332	102592332	LOC102592332	peroxidase 44-like
102593831	102593831	LOC102593831	early nodulin-like protein 1
102598900	102598900	LOC102598900	long-chain-alcohol oxidase FAO4A-like
102583122	102583122	LOC102583122	laccase-4-like
102586312	102586312	LOC102586312	polygalacturonase At1g48100
102601720	102601720	LOC102601720	laccase-5-like
102602491	102602491	LOC102602491	cytochrome P450 94C1
102597032	102597032	LOC102597032	protein POLLENLESS 3-LIKE 2
102594332	102594332	LOC102594332	diacylglycerol kinase 5-like
102606159	102606159	LOC102606159	peroxidase 46-like
102585163	102585163	LOC102585163	cytochrome P450 94B3-like
102602614	102602614	LOC102602614	NAC domain-containing protein 66-like
107062263	107062263	LOC107062263	anther-specific proline-rich protein APG
102588716	102588716	LOC102588716	WAT1-related protein At1g44800-like
102592588	102592588	LOC102592588	uncharacterized LOC102592588
102597331	102597331	LOC102597331	probable glycosyltransferase At5g03795
102589401	102589401	LOC102589401	putative F-box protein PP2-B12
102590449	102590449	LOC102590449	uncharacterized LOC102590449
102603547	102603547	LOC102603547	beta-amyrin 28-oxidase-like
102603112	102603112	LOC102603112	uncharacterized LOC102603112
102585669	102585669	LOC102585669	uncharacterized LOC102585669
102583065	102583065	LOC102583065	monothiol glutaredoxin-S2-like
102584886	102584886	LOC102584886	GDP-mannose 4,6 dehydratase 1
102600415	102600415	LOC102600415	GDSL esterase/lipase At4g10955-like
102596927	102596927	LOC102596927	glucan endo-1,3-beta-glucosidase, acidic isoform PR-Q'
102590407	102590407	LOC102590407	zinc-finger homeodomain protein 2-like
102592879	102592879	LOC102592879	uncharacterized protein C594.04c-like
102583940	102583940	LOC102583940	zinc finger protein WIP2-like
102584560	102584560	LOC102584560	laccase-11-like
102580474	102580474	LOC102580474	acyl-CoA--sterol O-acyltransferase 1-like
107061074	107061074	LOC107061074	acetyl-CoA-benzylalcohol acetyltransferase-like
102589845	102589845	LOC102589845	blue copper protein-like
102601934	102601934	LOC102601934	nudix hydrolase 1-like
102577835	102577835	LOC102577835	acidic endochitinase pcht28
102579945	102579945	LOC102579945	GDSL esterase/lipase At4g01130-like
102578488	102578488	LOC102578488	lactoylglutathione lyase-like
102586815	102586815	LOC102586815	ABC transporter G family member 18-like
102584221	102584221	LOC102584221	laccase-11-like
102579934	102579934	LOC102579934	pectate lyase-like
102604790	102604790	LOC102604790	uncharacterized LOC102604790
102587885	102587885	LOC102587885	uncharacterized LOC102587885
102603047	102603047	LOC102603047	proline-rich protein 4-like
102597978	102597978	LOC102597978	benzoate carboxyl methyltransferase-like
102593163	102593163	LOC102593163	MLP-like protein 423
107062126	107062126	LOC107062126	14 kDa proline-rich protein DC2.15-like
107057744	107057744	LOC107057744	cytochrome P450 71A2-like
107060989	107060989	LOC107060989	probable disease resistance protein At4g27220
102597159	102597159	LOC102597159	agglutinin-like
102593898	102593898	LOC102593898	uncharacterized LOC102593898
102577727	102577727	PPO	catechol oxidase B, chloroplastic-like
102582982	102582982	LOC102582982	uncharacterized LOC102582982
102601367	102601367	LOC102601367	probable calcium-binding protein CML41
102579902	102579902	LOC102579902	ethylene-responsive transcription factor ERF110-like
102596932	102596932	LOC102596932	MLO-like protein 13
102578973	102578973	LOC102578973	probable glutathione S-transferase
102593482	102593482	LOC102593482	cell division cycle protein 27 homolog B-like
102597361	102597361	LOC102597361	AAA-ATPase At5g17760-like
102596728	102596728	LOC102596728	protein NRT1/ PTR FAMILY 4.4-like
102597684	102597684	LOC102597684	L-ascorbate peroxidase 3, peroxisomal-like
102578508	102578508	LOC102578508	aluminum-activated malate transporter 10-like
102603593	102603593	LOC102603593	basic leucine zipper 43-like
102599704	102599704	LOC102599704	gibberellin 2-beta-dioxygenase 1-like
102583832	102583832	LOC102583832	uncharacterized LOC102583832
102577495	102577495	GA2OX1	gibberellin 2-oxidase 1
102593125	102593125	LOC102593125	glutaredoxin-C9-like
102600504	102600504	LOC102600504	EG45-like domain containing protein
102581302	102581302	LOC102581302	UDP-glycosyltransferase 73C3-like
102592605	102592605	LOC102592605	U-box domain-containing protein 6
102591526	102591526	LOC102591526	protein trichome birefringence-like 39
102579007	102579007	LOC102579007	protein ECERIFERUM 1-like
102597522	102597522	LOC102597522	uncharacterized LOC102597522
102586567	102586567	LOC102586567	homeobox-leucine zipper protein HOX3-like
102594720	102594720	LOC102594720	wall-associated receptor kinase 2-like
102599652	102599652	LOC102599652	glutathione S-transferase U17-like
102604150	102604150	LOC102604150	disease resistance response protein 206-like
102592148	102592148	LOC102592148	uncharacterized LOC102592148
102605006	102605006	LOC102605006	pectinesterase-like
107057840	107057840	LOC107057840	uncharacterized LOC107057840
102603615	102603615	LOC102603615	transcription factor bHLH137
102594942	102594942	LOC102594942	probable linoleate 9S-lipoxygenase 5
102598781	102598781	LOC102598781	abscisic acid 8'-hydroxylase 4
102586879	102586879	LOC102586879	beta-glucosidase BoGH3B-like
102589729	102589729	LOC102589729	AP2-like ethylene-responsive transcription factor AIL5
102591567	102591567	LOC102591567	putative clathrin assembly protein At1g03050
107057685	107057685	LOC107057685	abscisic acid and environmental stress-inducible protein TAS14-like
102603463	102603463	LOC102603463	uncharacterized LOC102603463
102583602	102583602	LOC102583602	NAC domain-containing protein 86
102593192	102593192	LOC102593192	protein trichome birefringence-like 42
102597520	102597520	LOC102597520	transcription factor bHLH93-like
102600196	102600196	LOC102600196	subtilisin-like protease SBT1.1
102602540	102602540	LOC102602540	geraniol 8-hydroxylase-like
102594813	102594813	LOC102594813	putative glucose-6-phosphate 1-epimerase
102594768	102594768	LOC102594768	ABC transporter G family member 11-like
102602352	102602352	LOC102602352	zinc-finger homeodomain protein 9-like
102606090	102606090	LOC102606090	ethylene-responsive transcription factor ERF109-like
107061723	107061723	LOC107061723	uncharacterized LOC107061723
102605799	102605799	LOC102605799	thaumatin-like protein
102592181	102592181	LOC102592181	endoglucanase 8-like
102601746	102601746	LOC102601746	GDSL esterase/lipase At1g71691-like
102599823	102599823	LOC102599823	kinesin-4
102587107	102587107	LOC102587107	dihydroflavonol 4-reductase
102584371	102584371	LOC102584371	22.7 kDa class IV heat shock protein-like
102596515	102596515	LOC102596515	transmembrane emp24 domain-containing protein p24delta4-like
102604849	102604849	LOC102604849	axial regulator YABBY 1
102584425	102584425	LOC102584425	probable isoaspartyl peptidase/L-asparaginase 2
102603473	102603473	LOC102603473	endonuclease 2
102594685	102594685	LOC102594685	uncharacterized LOC102594685
102586016	102586016	LOC102586016	transmembrane protein 45B-like
102591735	102591735	LOC102591735	auxin-induced protein 15A
102598171	102598171	LOC102598171	protein TIFY 3A-like
102597126	102597126	LOC102597126	nudix hydrolase 2-like
107058322	107058322	LOC107058322	uncharacterized LOC107058322
107060013	107060013	LOC107060013	E3 ubiquitin-protein ligase RING1-like
102587935	102587935	LOC102587935	uncharacterized LOC102587935
102597258	102597258	LOC102597258	glycine-rich protein-like
102599492	102599492	LOC102599492	serine/threonine-protein kinase-like protein At5g23170
102585024	102585024	LOC102585024	AP2-like ethylene-responsive transcription factor ANT
102589340	102589340	LOC102589340	GABA transporter 1-like
102596330	102596330	LOC102596330	acetyl-CoA-benzylalcohol acetyltransferase-like
102600563	102600563	LOC102600563	L-ascorbate oxidase homolog
102596280	102596280	LOC102596280	premnaspirodiene oxygenase-like
102582421	102582421	LOC102582421	transcription factor MYB44-like
107058422	107058422	LOC107058422	acetyl-CoA-benzylalcohol acetyltransferase-like
102600541	102600541	LOC102600541	uncharacterized LOC102600541
102603395	102603395	LOC102603395	uncharacterized LOC102603395
102602487	102602487	LOC102602487	uncharacterized LOC102602487
102604858	102604858	LOC102604858	transcription factor SPEECHLESS
102595964	102595964	LOC102595964	uncharacterized LOC102595964
102582847	102582847	LOC102582847	synaptotagmin-5-like
102586058	102586058	LOC102586058	laccase-2-like
102597112	102597112	LOC102597112	inactive TPR repeat-containing thioredoxin TTL3-like
102597042	102597042	LOC102597042	multicystatin-like
102590998	102590998	LOC102590998	basic endochitinase
102590618	102590618	LOC102590618	E3 ubiquitin-protein ligase PUB23-like
107060424	107060424	LOC107060424	uncharacterized LOC107060424
102589184	102589184	LOC102589184	G-type lectin S-receptor-like serine/threonine-protein kinase At1g11410
102597160	102597160	LOC102597160	UPF0481 protein At3g47200-like
102605119	102605119	LOC102605119	endoglucanase 11
102597137	102597137	LOC102597137	cytochrome b561 and DOMON domain-containing protein At5g47530-like
102586730	102586730	LOC102586730	NAC domain-containing protein 83-like
102587323	102587323	LOC102587323	36.4 kDa proline-rich protein
107062634	107062634	LOC107062634	protein SRG1-like
102598862	102598862	STBRC1B	TCP transcription factor BRC1b
102580029	102580029	LOC102580029	ubiquitin-conjugating enzyme E2 20-like
102600858	102600858	LOC102600858	probable pectinesterase 8
102604614	102604614	LOC102604614	homeobox-leucine zipper protein ATHB-21-like
102591916	102591916	LOC102591916	peroxidase 43-like
102579666	102579666	LOC102579666	uncharacterized LOC102579666
102584841	102584841	LOC102584841	protein DETOXIFICATION 33-like
102599677	102599677	LOC102599677	ethylene-responsive transcription factor CRF3-like
107059359	107059359	LOC107059359	uncharacterized LOC107059359
102595094	102595094	LOC102595094	transcription repressor OFP13-like
102596094	102596094	LOC102596094	probable xyloglucan endotransglucosylase/hydrolase protein 10
102584219	102584219	LOC102584219	putative RING-H2 finger protein ATL49
102605377	102605377	LOC102605377	formin-like protein 11
102587463	102587463	LOC102587463	protein BRANCHLESS TRICHOME
102605957	102605957	LOC102605957	calcium-binding protein KIC-like
102578271	102578271	STBRC1A	transcription factor BRC1a
102585824	102585824	LOC102585824	uncharacterized LOC102585824
102595736	102595736	LOC102595736	aspartic proteinase oryzasin-1-like
102598449	102598449	LOC102598449	protein NRT1/ PTR FAMILY 7.3-like
102578889	102578889	LOC102578889	transcription factor MYB113-like
102579485	102579485	LOC102579485	protein FAM91A1-like
102600336	102600336	LOC102600336	uncharacterized LOC102600336
102582857	102582857	LOC102582857	BTB/POZ and TAZ domain-containing protein 1-like
102586872	102586872	LOC102586872	U-box domain-containing protein 25
102594822	102594822	LOC102594822	leucine-rich repeat receptor-like protein kinase PXL1
107063512	107063512	LOC107063512	F-box protein SKIP23-like
102602735	102602735	LOC102602735	patatin-like protein 3
102591877	102591877	LOC102591877	delta-amyrin synthase
102582015	102582015	LOC102582015	GDSL esterase/lipase At5g33370-like
102590942	102590942	LOC102590942	acanthoscurrin-1-like
102590694	102590694	LOC102590694	TMV resistance protein N-like
102598330	102598330	LOC102598330	probable pectinesterase 53
102598137	102598137	LOC102598137	uncharacterized LOC102598137
102600431	102600431	LOC102600431	S-type anion channel SLAH4-like
102587929	102587929	LOC102587929	probable pectate lyase 8
102597259	102597259	LOC102597259	uncharacterized LOC102597259
102584520	102584520	LOC102584520	protein HYPER-SENSITIVITY-RELATED 4-like
102604606	102604606	LOC102604606	protein trichome birefringence-like 41
102581806	102581806	LOC102581806	delta(12) oleic acid desaturase FAD2-like
102587791	102587791	LOC102587791	endoglucanase 1-like
102582381	102582381	LOC102582381	anthocyanidin 3-O-glucosyltransferase 5-like
102589797	102589797	LOC102589797	ferric reduction oxidase 4-like
102593968	102593968	LOC102593968	laccase-17-like
102592139	102592139	LOC102592139	protein TIFY 4B-like
102580873	102580873	LOC102580873	(3S,6E)-nerolidol synthase 1-like
102603892	102603892	LOC102603892	transcription factor MYB35-like
102605851	102605851	LOC102605851	early nodulin-like protein 3
102592915	102592915	LOC102592915	GDSL esterase/lipase LIP-4-like
102578328	102578328	LOC102578328	uncharacterized LOC102578328
102603278	102603278	LOC102603278	uncharacterized LOC102603278
102595992	102595992	LOC102595992	uncharacterized LOC102595992
107062910	107062910	LOC107062910	uncharacterized LOC107062910
102586424	102586424	LOC102586424	osmotin-like protein OSML15
102586498	102586498	LOC102586498	acanthoscurrin-1-like
107059932	107059932	LOC107059932	uncharacterized LOC107059932
102577439	102577439	LOC102577439	CBF2
102581839	102581839	LOC102581839	mitogen-activated protein kinase kinase kinase A-like
102604704	102604704	LOC102604704	protein ASC1
102597941	102597941	LOC102597941	delta(12) oleic acid desaturase FAD2-like
102602940	102602940	LOC102602940	nudix hydrolase 18, mitochondrial-like
102592638	102592638	LOC102592638	ethylene-responsive transcription factor ERF084
102578972	102578972	LOC102578972	ankyrin-3-like
102603292	102603292	LOC102603292	vacuolar amino acid transporter 1-like
102582269	102582269	LOC102582269	reticulon-like protein B14
102579100	102579100	LOC102579100	glucan endo-1,3-beta-glucosidase A-like
102592574	102592574	LOC102592574	GDSL esterase/lipase At5g45910-like
102598583	102598583	LOC102598583	non-specific lipid-transfer protein 2-like
102605774	102605774	LOC102605774	probable polyamine oxidase 5
107059762	107059762	LOC107059762	protein GLUTAMINE DUMPER 2-like
102586708	102586708	LOC102586708	feruloyl CoA ortho-hydroxylase 2-like
102600788	102600788	LOC102600788	uncharacterized protein At1g08160-like
102599136	102599136	LOC102599136	CRIB domain-containing protein RIC4-like
102583982	102583982	LOC102583982	14 kDa proline-rich protein DC2.15-like
102585764	102585764	LOC102585764	uncharacterized LOC102585764
102589775	102589775	LOC102589775	extensin-3-like
102597678	102597678	LOC102597678	remorin-like
102599868	102599868	LOC102599868	leucine-rich repeat receptor-like protein kinase PXC1
102601415	102601415	LOC102601415	GDSL esterase/lipase At1g71691-like
102605355	102605355	LOC102605355	flotillin-like protein 3
102581969	102581969	LOC102581969	peroxidase 19
107059398	107059398	LOC107059398	subtilisin-like protease SBT1.2
107063098	107063098	LOC107063098	mitogen-activated protein kinase kinase kinase 1-like
102599707	102599707	LOC102599707	DNA-3-methyladenine glycosylase-like
102594249	102594249	LOC102594249	cysteine protease inhibitor 1-like
102586398	102586398	LOC102586398	myb-related protein Myb4-like
102577578	102577578	LOC102577578	hydroxyproline-rich glycopeptide precursor
102597796	102597796	LOC102597796	laccase-17-like
102595063	102595063	LOC102595063	protein RADIALIS-like 6
102579974	102579974	LOC102579974	calponin homology domain-containing protein DDB_G0272472
107059767	107059767	LOC107059767	uncharacterized LOC107059767
102580990	102580990	LOC102580990	abscisic acid receptor PYL4-like
102582945	102582945	LOC102582945	sucrose synthase 5-like
102605759	102605759	LOC102605759	xyloglucan endotransglucosylase/hydrolase 2-like
102581815	102581815	LOC102581815	probable WRKY transcription factor 49
102602050	102602050	LOC102602050	uncharacterized LOC102602050
102594095	102594095	LOC102594095	pleiotropic drug resistance protein 2-like
102580843	102580843	LOC102580843	LOB domain-containing protein 4-like
102596050	102596050	LOC102596050	uncharacterized LOC102596050
102603527	102603527	LOC102603527	uncharacterized LOC102603527
102605148	102605148	LOC102605148	protein LE25-like
102605428	102605428	LOC102605428	glucan endo-1,3-beta-glucosidase, acidic isoform PR-Q'-like
102591362	102591362	LOC102591362	HORMA domain-containing protein 1
102579500	102579500	LOC102579500	putative lipid-transfer protein DIR1
102586038	102586038	LOC102586038	protein RAFTIN 1B-like
102583250	102583250	LOC102583250	uncharacterized LOC102583250
102600061	102600061	LOC102600061	purple acid phosphatase 8-like
102598360	102598360	LOC102598360	serine/threonine-protein kinase STY46
102592891	102592891	LOC102592891	exocyst complex component EXO70A1-like
107058446	107058446	LOC107058446	probable leucine-rich repeat receptor-like protein kinase At1g35710
102580803	102580803	LOC102580803	indole-3-acetic acid-amido synthetase GH3.6-like
102597712	102597712	LOC102597712	glucan endo-1,3-beta-glucosidase 5-like
107060945	107060945	LOC107060945	fatty acyl-CoA reductase 3-like
102588606	102588606	LOC102588606	acetolactate synthase 1, chloroplastic-like
102604399	102604399	LOC102604399	ras-related protein RABA4d-like
102592513	102592513	LOC102592513	phospholipase A1-IIgamma-like
102599752	102599752	LOC102599752	sterol 3-beta-glucosyltransferase UGT80A2-like
102592248	102592248	LOC102592248	uncharacterized LOC102592248
102604461	102604461	LOC102604461	protochlorophyllide-dependent translocon component 52, chloroplastic-like
102580584	102580584	LOC102580584	serine protease inhibitor 1
102582210	102582210	LOC102582210	protein TPX2-like
102601770	102601770	LOC102601770	uncharacterized LOC102601770
102593894	102593894	LOC102593894	zingipain-2-like
107058570	107058570	LOC107058570	uncharacterized LOC107058570
102582004	102582004	LOC102582004	laccase-7-like
102599705	102599705	LOC102599705	non-specific lipid-transfer protein 4-like
102592215	102592215	LOC102592215	uncharacterized LOC102592215
102601785	102601785	LOC102601785	1,4-dihydroxy-2-naphthoyl-CoA thioesterase 1-like
102603997	102603997	LOC102603997	uncharacterized LOC102603997
102591477	102591477	LOC102591477	phosphatidylinositol/phosphatidylcholine transfer protein SFH11
102582553	102582553	LOC102582553	transcription factor bHLH87-like
102579870	102579870	LOC102579870	RING-H2 finger protein ATL78
102580652	102580652	LOC102580652	abscisic acid receptor PYL4-like
107061620	107061620	LOC107061620	cytochrome b561 and DOMON domain-containing protein At3g25290-like
102590288	102590288	LOC102590288	linoleate 9S-lipoxygenase B
102595455	102595455	LOC102595455	probable xyloglucan endotransglucosylase/hydrolase protein 30
102606247	102606247	LOC102606247	uncharacterized LOC102606247
102590803	102590803	LOC102590803	eukaryotic initiation factor 4A-8
102602674	102602674	LOC102602674	O-acyltransferase WSD1-like
102586803	102586803	LOC102586803	calcium uptake protein 1, mitochondrial-like
102604810	102604810	LOC102604810	CO(2)-response secreted protease-like
102603568	102603568	LOC102603568	probable galacturonosyltransferase 12
102577911	102577911	LOC102577911	Kunitz-type protease inhibitor precursor
102579596	102579596	LOC102579596	peroxisomal (S)-2-hydroxy-acid oxidase GLO4-like
102605868	102605868	LOC102605868	E3 ubiquitin-protein ligase MARCH8-like
102583658	102583658	LOC102583658	aspartic proteinase nepenthesin-1-like
102589257	102589257	LOC102589257	heterogeneous nuclear ribonucleoprotein 1-like
102594358	102594358	LOC102594358	3-ketoacyl-CoA synthase 5-like
102579391	102579391	LOC102579391	UDP-glycosyltransferase 83A1-like
102598854	102598854	LOC102598854	probable phospholipid-transporting ATPase 5
102580236	102580236	LOC102580236	putative uncharacterized protein DDB_G0290521
102585222	102585222	LOC102585222	putative glutamine amidotransferase YLR126C
102583298	102583298	LOC102583298	cyclin-U2-2
102602188	102602188	LOC102602188	protein GLUTAMINE DUMPER 6-like
102595544	102595544	LOC102595544	basic 7S globulin-like
102582977	102582977	LOC102582977	UPF0481 protein At3g47200-like
102603528	102603528	LOC102603528	transcription factor MYB32-like
102594521	102594521	LOC102594521	uncharacterized LOC102594521
102586615	102586615	LOC102586615	cysteine-rich repeat secretory protein 38-like
102581976	102581976	LOC102581976	E3 ubiquitin ligase BIG BROTHER-related-like
102599469	102599469	LOC102599469	protein TOO MANY MOUTHS
102602329	102602329	LOC102602329	protein SIEVE ELEMENT OCCLUSION B-like
102596373	102596373	LOC102596373	GATA transcription factor 19-like
102605400	102605400	LOC102605400	uncharacterized LOC102605400
102598017	102598017	LOC102598017	cytochrome P450 78A6-like
107058287	107058287	LOC107058287	uncharacterized LOC107058287
102581393	102581393	LOC102581393	probable phospholipid hydroperoxide glutathione peroxidase
102588458	102588458	LOC102588458	high affinity nitrate transporter 2.4-like
102601855	102601855	LOC102601855	TBC1 domain family member 13-like
102577909	102577909	LOC102577909	cysteine protease inhibitor 8-like
102591975	102591975	LOC102591975	protein YLS9-like
102598652	102598652	LOC102598652	uncharacterized LOC102598652
102600113	102600113	LOC102600113	filament-like plant protein
102587965	102587965	LOC102587965	uncharacterized LOC102587965
102580088	102580088	LOC102580088	serine carboxypeptidase-like 42
107058354	107058354	LOC107058354	inactive protein RESTRICTED TEV MOVEMENT 2-like
102594740	102594740	LOC102594740	protein IQ-DOMAIN 14-like
102602014	102602014	LOC102602014	thionin-like protein 2
102578526	102578526	LOC102578526	laccase-11-like
102601059	102601059	LOC102601059	caffeic acid 3-O-methyltransferase-like
102593204	102593204	LOC102593204	fasciclin-like arabinogalactan protein 12
102598390	102598390	LOC102598390	wound-induced proteinase inhibitor 2-like
107058392	107058392	LOC107058392	uncharacterized LOC107058392
102589249	102589249	LOC102589249	polygalacturonase At1g48100
102602279	102602279	LOC102602279	probable WRKY transcription factor 51
102600887	102600887	LOC102600887	calcium-binding protein PBP1-like
102579094	102579094	LOC102579094	ethylene-responsive transcription factor ERF062
102601653	102601653	LOC102601653	myosin heavy chain kinase B-like
102591233	102591233	LOC102591233	uncharacterized protein At3g17950-like
102594345	102594345	LOC102594345	gibberellin 2-beta-dioxygenase 8-like
102590176	102590176	LOC102590176	ethylene-responsive transcription factor WIN1-like
102600441	102600441	LOC102600441	G2/mitotic-specific cyclin S13-7-like
107059668	107059668	LOC107059668	flocculation protein FLO11-like
102579211	102579211	LOC102579211	(Iso)eugenol O-methyltransferase-like
102597115	102597115	LOC102597115	probable pectinesterase 68
102603167	102603167	LOC102603167	LRR receptor-like serine/threonine-protein kinase ERL1
102580035	102580035	LOC102580035	protein EXORDIUM-like
102598494	102598494	LOC102598494	dirigent protein 18-like
102581558	102581558	LOC102581558	acid beta-fructofuranosidase
102594573	102594573	LOC102594573	heat stress transcription factor B-3-like
102588174	102588174	LOC102588174	superoxide dismutase [Fe], chloroplastic-like
102594141	102594141	LOC102594141	stearoyl-[acyl-carrier-protein] 9-desaturase 6, chloroplastic-like
107062615	107062615	LOC107062615	receptor-like protein 12
102598452	102598452	LOC102598452	auxin-repressed 12.5 kDa protein-like
102594128	102594128	LOC102594128	citrate-binding protein-like
102604326	102604326	LOC102604326	COBRA-like protein 4
102591501	102591501	LOC102591501	glucan endo-1,3-beta-glucosidase 14-like
102582186	102582186	LOC102582186	rhamnogalacturonate lyase-like
102590617	102590617	LOC102590617	cysteine proteinase COT44-like
102588413	102588413	LOC102588413	transcription factor PIF5-like
102593993	102593993	LOC102593993	CASP-like protein 4D1
102581337	102581337	LOC102581337	GDSL esterase/lipase At2g04570-like
102586818	102586818	LOC102586818	uncharacterized LOC102586818
102585629	102585629	LOC102585629	gibberellin-regulated protein 6-like
102594609	102594609	LOC102594609	rop guanine nucleotide exchange factor 3
102592498	102592498	LOC102592498	transcription factor bHLH18-like
102589828	102589828	LOC102589828	feruloyl CoA ortho-hydroxylase 2-like
102596045	102596045	LOC102596045	uncharacterized LOC102596045
102578277	102578277	LOC102578277	LRR receptor-like serine/threonine-protein kinase GSO2
102592590	102592590	LOC102592590	patellin-4
102580787	102580787	LOC102580787	zinc finger CCCH domain-containing protein 14-like
107062282	107062282	LOC107062282	zinc finger protein 1-like
102582747	102582747	LOC102582747	uncharacterized LOC102582747
102585952	102585952	LOC102585952	long chain acyl-CoA synthetase 4-like
102602632	102602632	LOC102602632	uncharacterized LOC102602632
102597737	102597737	LOC102597737	protein YLS9
102592871	102592871	LOC102592871	transcription factor bHLH66
102580064	102580064	LOC102580064	G-type lectin S-receptor-like serine/threonine-protein kinase At5g24080
102602876	102602876	LOC102602876	mavicyanin-like
102601922	102601922	LOC102601922	uncharacterized LOC102601922
102601324	102601324	LOC102601324	protein FD
102596601	102596601	LOC102596601	HVA22-like protein f
102579720	102579720	LOC102579720	3-ketoacyl-CoA synthase 6-like
107061416	107061416	LOC107061416	vacuolar protein sorting-associated protein VTA1 homolog
102602977	102602977	LOC102602977	scopoletin glucosyltransferase-like
102584308	102584308	LOC102584308	uncharacterized LOC102584308
102583557	102583557	LOC102583557	auxin-induced protein AUX22-like
102587220	102587220	LOC102587220	vicianin hydrolase-like
102593133	102593133	LOC102593133	uncharacterized LOC102593133
102599130	102599130	LOC102599130	LRR receptor-like serine/threonine-protein kinase GSO1
102581923	102581923	LOC102581923	uncharacterized LOC102581923
102593156	102593156	LOC102593156	transcription repressor OFP8
102589547	102589547	LOC102589547	uncharacterized LOC102589547
102590128	102590128	LOC102590128	WAT1-related protein At5g47470
102585300	102585300	LOC102585300	leucine-rich repeat receptor-like serine/threonine-protein kinase BAM3
102581634	102581634	LOC102581634	uncharacterized LOC102581634
102590813	102590813	LOC102590813	protodermal factor 1-like
102583731	102583731	LOC102583731	lanC-like protein GCR2
102597374	102597374	LOC102597374	WAT1-related protein At3g30340-like
102590129	102590129	LOC102590129	ABC transporter B family member 21-like
102605262	102605262	LOC102605262	proteinase inhibitor type-2 P303.51
102582629	102582629	LOC102582629	putative quinone-oxidoreductase homolog, chloroplastic
102595597	102595597	LOC102595597	uncharacterized LOC102595597
102598174	102598174	LOC102598174	probable elastin-binding protein EbpS
107057829	107057829	LOC107057829	cytochrome P450 CYP72A219-like
102605059	102605059	LOC102605059	uncharacterized LOC102605059
102590099	102590099	LOC102590099	cytochrome P450 77A1
102582513	102582513	LOC102582513	probable pectate lyase 18
102590902	102590902	LOC102590902	probable pectate lyase 12
102587275	102587275	LOC102587275	putative polyketide hydroxylase
102594850	102594850	LOC102594850	proline-rich extensin-like protein EPR1
102580538	102580538	LOC102580538	putative E3 ubiquitin-protein ligase LIN-1
102584535	102584535	LOC102584535	14 kDa proline-rich protein DC2.15-like
102594599	102594599	LOC102594599	transcription factor bHLH96-like
102596573	102596573	LOC102596573	probable inactive patatin-like protein 9
102593777	102593777	LOC102593777	cytochrome c biogenesis protein CCS1, chloroplastic-like
102585863	102585863	LOC102585863	auxin-responsive protein SAUR71-like
102590303	102590303	LOC102590303	uncharacterized LOC102590303
102593789	102593789	LOC102593789	vegetative cell wall protein gp1-like
102581308	102581308	LOC102581308	histidine decarboxylase-like
102603824	102603824	LOC102603824	inactive protein RESTRICTED TEV MOVEMENT 2
102591867	102591867	LOC102591867	casparian strip membrane protein 2-like
102593489	102593489	LOC102593489	putative ER lumen protein-retaining receptor C28H8.4
107062374	107062374	LOC107062374	putative late blight resistance protein homolog R1A-3
102581614	102581614	LOC102581614	heavy metal-associated isoprenylated plant protein 26
102603846	102603846	LOC102603846	pectinesterase 2
102594586	102594586	LOC102594586	cysteine protease inhibitor 1-like
102580837	102580837	LOC102580837	uncharacterized LOC102580837
102601686	102601686	LOC102601686	ankyrin repeat-containing protein At3g12360-like
102587403	102587403	LOC102587403	probable inactive receptor kinase At5g67200
102598057	102598057	LOC102598057	probable glutathione S-transferase
102596748	102596748	LOC102596748	uncharacterized LOC102596748
102581997	102581997	LOC102581997	aquaporin NIP1-1-like
102583076	102583076	LOC102583076	cytokinin riboside 5'-monophosphate phosphoribohydrolase LOG7-like
102601897	102601897	LOC102601897	growth-regulating factor 1
102577797	102577797	LOC102577797	protein YABBY 4
102584686	102584686	LOC102584686	probable pectinesterase/pectinesterase inhibitor 12
102605913	102605913	LOC102605913	putative E3 ubiquitin-protein ligase LIN
102584655	102584655	LOC102584655	probable auxin efflux carrier component 6
102602603	102602603	LOC102602603	E3 ubiquitin-protein ligase PUB22-like
102586387	102586387	LOC102586387	transcription repressor OFP12-like
102600720	102600720	LOC102600720	rop guanine nucleotide exchange factor 5-like
102594045	102594045	LOC102594045	UDP-glycosyltransferase 71E1-like
102594787	102594787	LOC102594787	citrate-binding protein-like
102580376	102580376	LOC102580376	histidine decarboxylase-like
102586934	102586934	LOC102586934	uncharacterized LOC102586934
102584856	102584856	LOC102584856	transcription factor bHLH96-like
107058508	107058508	LOC107058508	uncharacterized LOC107058508
102596973	102596973	LOC102596973	delta(12) oleic acid desaturase FAD2-like
102588775	102588775	LOC102588775	asparagine--tRNA ligase, cytoplasmic 2
102591861	102591861	LOC102591861	phospholipase D alpha 4
102595712	102595712	LOC102595712	myb-related protein Myb4-like
102589757	102589757	LOC102589757	uncharacterized LOC102589757
107057750	107057750	LOC107057750	filament-like plant protein 6
102582971	102582971	LOC102582971	dof zinc finger protein DOF3.4-like
102603810	102603810	LOC102603810	LOB domain-containing protein 1-like
102598614	102598614	LOC102598614	thaumatin-like protein 1b
102588485	102588485	LOC102588485	CASP-like protein 2B1
102590966	102590966	LOC102590966	vicilin-like antimicrobial peptides 2-2
102592775	102592775	LOC102592775	uncharacterized LOC102592775
102595187	102595187	LOC102595187	S-type anion channel SLAH1-like
107060286	107060286	LOC107060286	protein GLUTAMINE DUMPER 6
102591235	102591235	LOC102591235	boron transporter 1
102578498	102578498	LOC102578498	flowering-promoting factor 1-like protein 3
102597633	102597633	LOC102597633	non-specific lipid-transfer protein 2
102580960	102580960	LOC102580960	pre-mRNA-splicing factor CEF1-like
102602376	102602376	LOC102602376	uncharacterized protein At1g65710
102583199	102583199	LOC102583199	protein trichome birefringence-like 41
102583827	102583827	LOC102583827	(-)-camphene/tricyclene synthase, chloroplastic-like
102581521	102581521	LOC102581521	HVA22-like protein e
102594099	102594099	LOC102594099	classical arabinogalactan protein 9
102589600	102589600	LOC102589600	uncharacterized LOC102589600
102597956	102597956	LOC102597956	protodermal factor 1
102592363	102592363	LOC102592363	transcription factor HEC2-like
102593397	102593397	LOC102593397	uncharacterized LOC102593397
102588133	102588133	LOC102588133	wall-associated receptor kinase 2-like
102589208	102589208	LOC102589208	glucan endo-1,3-beta-glucosidase A
102598343	102598343	LOC102598343	UDP-glucuronic acid decarboxylase 4-like
102585908	102585908	LOC102585908	uncharacterized LOC102585908
102586789	102586789	LOC102586789	putative pectinesterase/pectinesterase inhibitor 22
102586510	102586510	LOC102586510	sucrose synthase-like
102589919	102589919	LOC102589919	protein ODORANT1-like
102596524	102596524	LOC102596524	patatin-like protein 3
102596470	102596470	LOC102596470	putative B3 domain-containing protein REM15
102595571	102595571	LOC102595571	cysteine protease inhibitor 1
102580361	102580361	LOC102580361	protein EXORDIUM-like
102600890	102600890	LOC102600890	protein FIZZY-RELATED 3
102596999	102596999	LOC102596999	kinesin KP1
102596984	102596984	LOC102596984	non-specific lipid-transfer protein 2-like
102592066	102592066	LOC102592066	protein LITTLE ZIPPER 3
102598649	102598649	LOC102598649	uncharacterized LOC102598649
102577707	102577707	CBF3	AP2 domain CBF protein
102583378	102583378	LOC102583378	DNA topoisomerase 2
107061400	107061400	LOC107061400	homeobox-leucine zipper protein ROC8-like
102580972	102580972	LOC102580972	O-acyltransferase WSD1-like
102598968	102598968	LOC102598968	mitogen-activated protein kinase kinase kinase 3-like
102592843	102592843	LOC102592843	cytosolic sulfotransferase 12-like
102596381	102596381	LOC102596381	glucan endo-1,3-beta-glucosidase 14-like
102583063	102583063	LOC102583063	lamin-like protein
102590395	102590395	LOC102590395	inactive protein RESTRICTED TEV MOVEMENT 2-like
102589880	102589880	LOC102589880	probable magnesium transporter NIPA6
102598405	102598405	LOC102598405	probable beta-D-xylosidase 7
102596796	102596796	LOC102596796	uncharacterized LOC102596796
102597205	102597205	LOC102597205	auxin transporter-like protein 2
102586302	102586302	LOC102586302	agglutinin alpha chain-like
102599011	102599011	LOC102599011	zingipain-2-like
102602566	102602566	LOC102602566	uncharacterized LOC102602566
107062267	107062267	LOC107062267	uncharacterized LOC107062267
102598639	102598639	LOC102598639	leucine-rich repeat receptor protein kinase EMS1
102589116	102589116	LOC102589116	pathogenesis-related protein 1-like
102605184	102605184	LOC102605184	uncharacterized LOC102605184
102596788	102596788	LOC102596788	FHA domain-containing protein PS1-like
102592742	102592742	LOC102592742	dirigent protein 24-like
102586633	102586633	LOC102586633	uncharacterized LOC102586633
102588295	102588295	LOC102588295	vicianin hydrolase-like
102593853	102593853	LOC102593853	pentatricopeptide repeat-containing protein At1g09900-like
102605721	102605721	LOC102605721	probable transmembrane ascorbate ferrireductase 3
102604314	102604314	LOC102604314	UPF0496 protein At3g49070-like
102592398	102592398	LOC102592398	purple acid phosphatase 22-like
102582647	102582647	LOC102582647	squalene synthase-like
107059122	107059122	LOC107059122	acetyl-CoA-benzylalcohol acetyltransferase-like
102579957	102579957	LOC102579957	protein QUIRKY
102606308	102606308	LOC102606308	probable receptor-like protein kinase At1g33260
102580491	102580491	LOC102580491	uncharacterized LOC102580491
102580524	102580524	LOC102580524	probable indole-3-pyruvate monooxygenase YUCCA5
107062882	107062882	LOC107062882	probable LRR receptor-like serine/threonine-protein kinase At1g34110
102580901	102580901	LOC102580901	cell number regulator 1-like
102603093	102603093	LOC102603093	branched-chain-amino-acid aminotransferase 2, chloroplastic-like
102587546	102587546	LOC102587546	protein LIGHT-DEPENDENT SHORT HYPOCOTYLS 1-like
107059803	107059803	LOC107059803	uncharacterized LOC107059803
102595012	102595012	LOC102595012	heavy metal-associated isoprenylated plant protein 26
102588372	102588372	LOC102588372	MYB-like transcription factor ETC1
102587505	102587505	LOC102587505	zeatin O-glucosyltransferase-like
102593917	102593917	LOC102593917	cysteine protease inhibitor 9-like
102577642	102577642	LOC102577642	Kunitz-type protease inhibitor precursor
102603122	102603122	LOC102603122	WEB family protein At1g75720
102594971	102594971	LOC102594971	myb-like protein J
102595279	102595279	LOC102595279	acid phosphatase 1
102601498	102601498	LOC102601498	heat stress transcription factor B-3
102589374	102589374	LOC102589374	carbonic anhydrase, chloroplastic-like
102599713	102599713	LOC102599713	probable acyl-activating enzyme 6
107062437	107062437	LOC107062437	protein SHORT INTERNODES-like
107063289	107063289	LOC107063289	uncharacterized LOC107063289
102582932	102582932	LOC102582932	protein EXORDIUM-like 7
102591257	102591257	LOC102591257	uncharacterized protein At4g15970-like
102590316	102590316	LOC102590316	phosphoinositide phospholipase C 2-like
107057867	107057867	LOC107057867	probable WRKY transcription factor 70
102578145	102578145	LOC102578145	uncharacterized LOC102578145
102580981	102580981	LOC102580981	heavy metal-associated isoprenylated plant protein 26-like
102601933	102601933	LOC102601933	syntaxin-22-like

## Sheet: S2-DEGs-Gene expression
gene_id	gene_symbol	tpm_FFLeaf1	tpm_FFLeaf2	tpm_FFLeaf3	tpm_FFStolon1	tpm_FFStolon2	tpm_FFStolon3	tpm_FQLeaf1	tpm_FQLeaf2	tpm_FQLeaf3	tpm_FQStolon1	tpm_FQStolon2	tpm_FQStolon3	tpm_QFLeaf1	tpm_QFLeaf2	tpm_QFLeaf3	tpm_QFStolon1	tpm_QFStolon2	tpm_QFStolon3	tpm_QQLeaf1	tpm_QQLeaf2	tpm_QQLeaf3	tpm_QQStolon1	tpm_QQStolon2	tpm_QQStolon3
102604750	LOC102604750	4.65	0.03	0	0.03	0	0.05	0.02	0.12	0.02	0.14	0	0.11	1.1	5.08	0	0	0.72	0.72	1.02	0.1	0.03	0.03	0	2.07
102579332	LOC102579332	0	2.57	0.74	0	0	0	0	0	0.7	1.82	1.72	0	0.89	0	1.41	0.84	0.99	1.01	0	0	0	0	0.98	0
102580059	LOC102580059	0.65	0.23	0	0.08	0	0	0.21	0.07	0.13	0.08	0	0	0.16	2.52	0.13	0	0	0	0.36	0.07	0.07	0.09	0.09	0.08
102582179	LOC102582179	0.22	0.04	0	0.04	0	0	0	0.25	0.34	0	0.02	0.11	0.21	3.18	0	0.11	0.1	0	0.27	0	0.04	0.05	0	0
102588355	LOC102588355	14.69	0.14	0.37	0.26	0.12	0.48	0.56	0.36	0.23	1.26	0.07	0.57	4.12	18.42	0.64	0.08	2.34	1.33	3.61	0.61	0.31	0.12	0.08	10.49
102602183	LOC102602183	3.37	1.34	2.14	0.06	3.62	2.51	1.83	0.25	0.88	3.21	1.8	0.06	13.11	2.99	1.28	1.02	10.42	13.26	1.49	2.42	1.11	0.44	0.06	37.5
102604086	LOC102604086	50.1	2.38	2.02	0	0.07	0	3.88	3.26	2.82	0	2.12	0.06	1.84	16.19	1.99	2.31	0	1.9	5.9	0.54	1.97	0	0	6
102600059	LOC102600059	3.12	0.97	1.6	0.23	0.23	1.9	1.07	1.09	0.75	0.08	0.77	0.15	4.18	3.29	1.88	1.65	0.24	4.82	1.71	0.55	0.86	0.24	0	6.95
102585049	LOC102585049	9.67	7.95	3.42	3.89	0	0.23	1.78	0.83	4.28	0	0.75	1	3.26	35.33	3.19	0	2.44	0	3.78	4.15	2.41	0	0.27	0
102583067	LOC102583067	0.36	0	0.1	0.32	2.42	0.21	0.19	0	0	0.98	12.52	0.54	1.53	2.95	0.52	0	6.18	27.48	1.86	0.1	0.51	0.23	0	3.48
102588353	LOC102588353	0.26	0.04	0.2	0.34	0.14	0.04	0.12	0.08	0	2.74	22.61	26.81	5.99	14.99	1.4	0.21	0.52	2.28	4.27	0.96	1.49	8.23	10.51	9.78
102603970	LOC102603970	41.95	2.39	6.91	0	0.28	1.06	2.79	4.48	9.67	0	0.93	0.18	0.41	52.33	0.44	0.12	19.66	7.29	12.79	0.04	0.94	0	0	0.05
102583611	LOC102583611	1.14	0.99	1.48	0.3	0.11	0.65	5.8	8.63	10.98	0.07	0.3	0	0.22	1.21	2.77	0.2	0.12	3.24	0.47	1.42	0.91	0.08	0	0.95
102579562	LOC102579562	51.17	1.37	0.86	2.69	0.36	0.07	2.9	1.35	1.56	0.14	1.41	1.24	0.98	58.82	0.06	1.07	2.24	7.24	3.33	0.95	1.77	0	0.37	1.04
102601329	LOC102601329	0.41	0	0.05	0	0	0.05	0	0	0	0	0.06	0	0.5	1.83	0	0	0	0	0.54	0	0	0	0	0.76
107061031	LOC107061031	28.16	0	0.36	0	0	0	0	0.35	0.69	2.62	0	2.18	9.52	38.04	0.34	0	0.94	1.95	6.5	0	0.43	0	0	14.74
102588914	LOC102588914	1.16	0.04	0.03	0.07	0.04	0.07	0.07	0	0.03	0.45	0.75	0.18	0.37	1.51	0	0.03	0.2	0.41	0.2	0.24	0.03	1.07	2.83	0.47
102591730	LOC102591730	4.86	0.32	0.53	0.92	0.41	1.26	0.7	1.24	0.56	0.12	0.86	0.29	1.32	4.57	0.28	2.13	0.98	6.54	0.94	0.59	0.86	0.05	0.03	3.28
102606392	LOC102606392	0.26	0.47	0	0.32	0.41	0	0.07	0.07	0	3.63	0.16	0	0	0	0	0.29	1.29	0.18	0	0.22	0	0	0.17	18.64
102587457	LOC102587457	0.69	0.04	0.15	0.91	0.36	0.3	0.08	0.11	0.04	0.26	2.61	0.39	0.13	0.67	0.17	0.32	0.7	4.33	0.35	0.04	0.08	0.09	0.19	0.6
102586515	LOC102586515	5.29	0	1.36	0	0.63	0.59	0	0.26	0.15	0.25	0.06	0	7.11	12.73	0.05	0.06	0	0.34	6.89	0	0	0.2	0	4.66
102606215	LOC102606215	0	0	0.05	0.11	0	0	0	0	0	0.17	0	0	0.69	0	0	0	0.06	0	0	0	0.21	0.06	0	0.36
102605756	LOC102605756	0.28	0	0.3	0	0	0	0.32	0	0	0	0.7	0	1.1	0	0	0	0	3.2	0	0	0	0	0	13.63
102588236	LOC102588236	1.47	0	0	0.03	0	0.13	0	0.08	0.03	0.13	0.1	0.1	0.3	1.72	0.08	0.06	0.28	0.18	0.68	0.12	0	0	0	1.37
102582870	LOC102582870	2.03	0.05	0.39	0	0.06	0	0.24	0.23	0.23	0.05	0	0	3.01	3.2	0.04	0	0.41	0.18	0.84	0.2	0.31	0	0	4.36
102587770	LOC102587770	0	6.81	9.76	0	0.44	0	18.64	11.88	8.33	0	0.24	0	13.49	2.42	19.01	0	0.3	1.04	5.72	27.45	56.88	0.76	0	0.26
102598036	LOC102598036	0.84	0.05	0.18	0.12	0.15	0.54	0.06	0.41	0.14	0.12	0.26	0.04	0.42	0.88	0.1	0.28	0.47	1.7	0.34	0.12	0.15	0.05	0.03	1.01
102583210	LOC102583210	2.44	0	0.03	0.04	0	0	0.13	0.03	0.06	0.08	0.12	0.04	0.46	3.64	0.03	0	0.24	0.97	0.55	0	0	0	0	1.69
102583538	LOC102583538	1.22	0	0	0	0	0.09	0.04	0.04	0.07	0.13	0.05	0	0.27	2.29	0	0	0	0.3	0.44	0	0.04	0.05	0	1.62
102591921	LOC102591921	1.97	0.47	0.51	0.05	0	0.09	0.21	0.56	0.75	0.24	0.29	0	0.48	3.95	0.11	0	0.36	1.75	1.12	0.56	0.27	0	0.05	1.52
102602426	LOC102602426	41.61	2.48	3.33	0	0.12	0	3.29	3.54	5.22	0	0.61	0	2.17	49.01	1.44	0	0	1	7.95	2.67	4.95	0	0	0
102577681	LOC102577681	0	0	0.39	14.91	0.15	64.88	1.06	4.37	0	0.75	96.52	141.19	17.03	7.29	0.12	518.3	6.88	0.83	0	0.14	8.21	0.8	5.3	0
102590666	LOC102590666	0	0.93	0.27	0.16	0.8	0	1.83	0.27	0.65	0.16	0.32	0	1.11	0.72	0.13	0	0	0.35	0	0.15	0.45	0.17	0	1.18
102580738	LOC102580738	0.08	1.86	1.76	0.09	0.77	0	4.58	7.64	1.57	2.66	0	0	43.12	1.41	10.06	0.17	0	0.11	17.53	61.24	120.64	0.1	0.2	0.31
102592054	LOC102592054	0.78	0.07	0.48	0	0.14	0	0.24	0.11	0.17	0.2	0.48	0	1.02	0.98	0	0.06	0	2.04	0.31	0.12	0.06	0.07	0	2.31
102603866	LOC102603866	1.75	0	0	0	0	0.08	0	0	0	0.58	0	0.08	0.58	4.22	0.07	0	0.18	0.82	0.37	0.07	0	0	0	2.36
102599842	LOC102599842	0.19	0	0	0	0.23	0	0	0	0	0	0.7	0	0	0.21	0	0	0	0	0	0	0	0.26	0	3.76
102580233	LOC102580233	1.45	0.57	1.11	0.1	0	0	0.32	0.57	0.45	0.1	0	0.1	2.57	2.74	0.08	0.26	0.21	0.33	0.16	0.25	0.83	0	0	3.1
102592931	LOC102592931	0.36	0.12	0	0	0.38	0.12	0	0	0	0.94	0	0	0	0.34	0	0.06	0	0.21	0	0	0.06	0	0	3.79
102584003	TSF	3.52	0.64	1.06	1.38	0.19	4.03	0.08	0.86	1.54	0.28	4.34	0.83	0.37	2.78	0.22	5.57	2.4	42.07	1.17	0.43	0	0.1	0	0.2
102578607	LOC102578607	0	0	0	0	2.5	0.2	0	0.35	0	0.63	0.42	0.21	0	0.19	0.5	0	0.23	0.94	0	0.19	0.2	0	0	8.46
102588499	LOC102588499	0.11	0.13	10.88	0.1	0	0	0.73	1.12	0.66	0.07	0.1	0.2	0.83	1.43	1.12	0.18	0.07	0.11	5.31	1.72	3.26	0.04	0.04	2.47
102584044	LOC102584044	0.66	0.07	0.13	0.14	0.07	0.07	0	0	0.06	0	0.44	0.36	2.93	0.53	0	0.46	0.08	0.16	0	0	0	0.16	0	7.07
102595229	LOC102595229	1.32	0.38	0.28	0.13	0.26	0	0.06	0.11	0.21	0.39	1.69	0.38	0.38	0.98	0.15	0.06	0.21	1.5	0.06	0.23	0.18	0.41	0	0.82
102596079	LOC102596079	24.51	7.97	15.46	0	0.14	0	3.7	3.41	6.51	0.14	0	0	0.99	40.28	4.55	0	0	23.16	1.48	3.8	4.05	0	0.05	0
102580817	LOC102580817	40.94	3.25	9.03	0	2.08	0.07	4.48	2.73	5.35	0	0.64	0.07	22.28	48.97	0.45	0.64	0.08	4.86	12.03	3.07	2.38	0	0.08	34.67
102604880	LOC102604880	4	0	0.16	0	0.19	0	0	0	0	0	0.38	0.19	0.38	3.45	0.61	0.17	0.41	0.64	0.51	0	0.36	0.21	0	1.82
102580319	LOC102580319	0.16	3.15	0.41	0.13	38.17	0.1	0.76	2.43	5.48	13.57	1.91	0.59	0.27	0.93	0.37	3.28	0.28	0.26	0.12	0.06	0.28	0.32	0.32	6.33
102596604	LOC102596604	11.87	1.29	5.6	0.03	0.17	0.6	0.9	2.74	3.26	0.07	0.5	0.1	0.66	18.05	0.76	0.33	0.31	2.08	7.19	1.1	0.61	0.07	0.07	2.51
102582560	LOC102582560	1.69	0	0.12	0.07	0	0.07	0	0	0.12	0.07	0	0.14	0.43	1.34	0	0	0.3	0.16	0.19	0.06	0	0	0	1.28
102596548	LOC102596548	0.23	1.15	0.59	2.92	23.55	1.02	6.74	1.08	1.01	35.87	7.55	3.73	3.01	0.35	4.98	3.97	2.25	7.13	4.36	4.65	19.77	19.92	11.94	96.23
102595330	LOC102595330	82.43	5.45	26.35	0.03	0.32	0	4.45	8.62	4.26	0.03	29.26	0.03	7.45	131.35	0.11	0.03	0	87.62	10.75	1.26	1.92	0	0	0
102592332	LOC102592332	17.1	11.58	0	0.07	9.22	0.07	4.64	2	4.52	0.72	0	0.21	1.22	0.71	0	15.01	1	1.12	1.75	1.77	0.27	0	0	0.38
102593831	LOC102593831	21.26	0.44	1.69	1.47	0.3	2.85	2.4	3.01	1.72	0.15	1.06	1.04	2.41	20.65	0.48	6.67	2.26	13.92	2.28	1.1	1.43	0	0.32	10.39
102598900	LOC102598900	2.68	1.26	2.4	0.03	0.13	0	0.95	0.47	1.28	0	0.07	0	0.79	6.18	0.34	0.06	0	0	1.65	1.1	0.64	0.14	0	0.07
102583122	LOC102583122	1.06	0.04	0.38	1.81	0.83	1.2	0.14	0.07	0.13	0.23	0.47	0.73	13.45	2.65	0	1.29	0.33	0.3	0.31	0	0.11	0.79	1.25	19.65
102586312	LOC102586312	60.49	10.66	2.83	0	0.18	0.04	2.59	3.15	14.3	0	0.41	0.13	0.23	24.25	1.4	25.21	0	1	3.74	1.23	1.22	0	0	0.05
102601720	LOC102601720	0	0	0	0.07	0	0	0	0	0.06	0	0.04	0.04	0	0	0	0	0.12	0.54	0	0.3	0.03	0.04	0	0.51
102602491	LOC102602491	0	0	0	0	0	0	0.84	0	0	0	0	0	0.47	0	0	0	0	0.11	0.04	0	0	0.05	0.05	19.18
102597032	LOC102597032	3.04	0.27	0.28	0.36	0.05	0.39	0.51	0.61	0.52	0.04	0.14	0.13	0.36	1.41	0.07	0.61	0.14	1.8	0.36	0.04	0.34	0	0.05	2.48
102594332	LOC102594332	0.12	0	0	0	0	0	0	0	0	0.14	0	0	0.1	0.09	0	0	0	0.11	0	0.04	0	0	0.05	1.32
102606159	LOC102606159	2.51	0	0	0	0	0	0.13	0.06	0	0.07	1.44	0	0.21	1.6	0.06	0	0	5.3	0.13	0	0	0	0	0.08
102585163	LOC102585163	0.46	0.2	0.27	0.2	0.07	0	1.98	0.13	0.58	0	0	0	0.25	2.28	0.44	0	0	0	0.18	0.72	0.69	0	0.05	0.74
102602614	LOC102602614	0.17	0	0.06	0	0.9	0.13	0	0	0	0.14	0	0	1.63	0	0	0	0	0	0.06	0.12	0	0.07	0	10.31
107062263	LOC107062263	8.74	0.75	1.73	0.43	2.23	2.32	1.46	1.66	1.18	2.43	0.44	1.09	2.21	14.53	0.26	0	0.94	2.34	2.27	0.1	0.1	0	0	12.31
102588716	LOC102588716	0.1	0	0	0	0.27	0.06	0	0	0	0.13	0.06	0	0	0.17	0	0	0	0	0	0	0	0.34	0	44.68
102592588	LOC102592588	0.77	0.07	0	0.07	0.15	0.17	0	0.11	0.06	0.14	0	0.07	0.07	0.07	0.05	0	0	0.08	0.42	0.08	0	0	0	0.9
102597331	LOC102597331	2.78	0.04	0	0	0	0.04	0.16	0	0	0.14	0	0.09	0.68	3.52	0.07	0	0.39	0.3	0.82	0.08	0	0	0	1.55
102589401	LOC102589401	0.12	0.28	0	0.07	0.15	0	0.13	0	0	0.29	0	0	0	0	0	0	0.08	0	0.13	0	0.07	0.08	0	0
102590449	LOC102590449	0	0	0	0	0	0	0.08	0.06	0	0	0	0.13	0.13	0	0	0.1	0.17	0.19	0	0	0	0	0	0
102603547	LOC102603547	2.94	0.42	1.57	0.05	25.83	2.17	0.79	1.03	0.5	27.08	0	0.05	1.27	0.46	0.19	2.2	3.84	4.17	2.66	0.43	1.36	3.05	0.65	204.21
102603112	LOC102603112	0.21	0	0	0.33	0.72	0	0.28	0.16	0.41	0.78	0.48	0.22	0.11	0.3	0.09	0	0.34	0.49	0	0.07	0	0.56	0	0
102585669	LOC102585669	0.29	0.12	0	0.23	0	0	0.11	0	0	0.12	0.23	0.23	0.24	0.32	0	0.32	0	0.4	0	0	0	0.25	0.13	1.39
102583065	LOC102583065	20.22	94.94	3.79	6.63	17.53	2.21	18.64	4.28	13	73.15	18.08	18.75	0.71	1.07	5.81	4.72	1.27	3.16	6.48	16.86	0.45	3.06	43.29	1.46
102584886	LOC102584886	0.23	0	0.12	0	0	0	0.18	0	0	0	0.07	0	0.07	0.19	0	0	0.07	0.15	0	0	0	0.07	0	0.22
102600415	LOC102600415	0.3	0.04	0.04	0	0	0.13	0.08	0.04	0.04	0	0	0	0.09	0.28	0	0.28	0	0.35	0	0	0	0	0	0.1
102596927	LOC102596927	0	0.11	0.03	0	0.58	0	0.56	0	0.06	0.25	0.18	0.07	0.49	0.07	0.03	0	0.04	0.08	0.16	0.57	0.72	0.04	0	0
102590407	LOC102590407	4.12	0.8	1.02	1.04	0.12	0.34	0.73	0.29	0.39	0.47	10.97	0.46	0.94	3.6	0.28	0.64	2.01	37.38	0.42	0.43	0.77	0	0.5	0
102592879	LOC102592879	1.56	0.3	1	0	0.23	0.37	0.27	0.38	0.82	0.61	0	0.08	1.52	2.12	0	0.27	0	0	0.75	0.28	0	0	0.16	16.83
102583940	LOC102583940	1.46	0	0	0	0.13	0.25	0	0	0.05	0.13	1.13	0	19.5	16.47	0.05	0	0.28	1.47	5.8	0.06	0	0	0	0.07
102584560	LOC102584560	6.8	0.71	1.08	0	0.29	0	0.82	0.37	0.85	0	0.17	0	4.37	10.42	0.07	0	0.13	0.7	2	0.77	0.34	0	0	4.76
102580474	LOC102580474	0.59	0	0.16	0	0	0	0.08	0.08	0.22	0	0.27	0	0.09	0.98	0	0	0	1.11	0.08	0.25	0.09	0	0	0
107061074	LOC107061074	0.47	0	0.1	1.09	0.13	0.34	0.14	0	0	0.41	3.37	1.62	0.16	1.12	0.12	3.9	1.04	1.7	0.29	0	0.07	0.54	0.7	0.95
102589845	LOC102589845	0.94	0.22	0.4	0	0.12	0.22	0	0	0.28	0.12	0	0	7.83	1.87	0	0	0	2.31	0.93	0.21	0.11	0	0.12	31.56
102601934	LOC102601934	0.42	0.33	0.3	3.2	2.07	12.54	7.18	6.47	1.55	3.63	4.14	5.98	2.07	0.47	0.27	22.37	32.2	17.14	0.92	1.89	5.74	0.74	1.3	0.18
102577835	LOC102577835	33.82	828.48	97.44	26.69	70.18	0.95	1770.84	695.02	372.52	179.32	10.66	2.58	620.87	68.03	292.51	12.56	3.37	10.86	353.23	1107.68	2452.22	6.96	1.74	29.38
102579945	LOC102579945	0.4	0.07	0	0.97	1.72	3.31	0.12	0	0.06	1.62	4.62	4.09	0.07	0.7	0	12.06	2.32	2.82	0.19	0	0	0.75	0.9	0.45
102578488	LOC102578488	106.69	47.06	102.7	1.45	0.37	0	34.98	25.85	44.03	1.11	0.12	0.24	11.12	217.49	30.02	0	1.59	171.05	15.13	31.73	21.12	0	0	0
102586815	LOC102586815	0.1	0.03	0.1	0	0	0.06	0.03	0.05	0.02	0	0.06	0	0.17	0.03	0	0.03	0.09	0.48	0.1	0.05	0.33	0	0	0
102584221	LOC102584221	6.56	0.99	2.09	0.04	0.53	0	1.7	0.65	1.5	0	0.04	0.04	6.55	9.68	0.03	0.04	0	1.51	2.81	1.24	0.41	0	0.09	5.17
102579934	LOC102579934	0	0.12	0.05	0.06	0	0	0	0	0	0.06	0	0	0.06	0	0	0	0	0	0.05	0.22	0	0	0	0
102604790	LOC102604790	0.31	0	0	0.04	0	0	0	0.06	0.03	0.27	1	0.15	0.19	0.75	0.12	0	0	0.59	0.21	0.07	0.14	0.08	0.08	0.24
102587885	LOC102587885	8.25	0	0	0.18	0	0	0.47	0.07	0.07	0.27	0	0	1.16	10.31	0.14	0	0.09	0.59	1.67	0.21	0.15	0	0	0.99
102603047	LOC102603047	3.83	0.43	0.95	1.29	0.11	0	1.35	0.82	0.18	0	0.11	0	0.54	23	0	0.1	0.12	0.61	1.37	0.3	0.92	0	0	0.46
102597978	LOC102597978	0.58	0.14	0	0	0	0	0	0	0	0	0	0	0.98	1.01	0.06	0	0	0.62	0.13	0	0.13	0	0	1.57
102593163	LOC102593163	19.42	2.2	3.77	0	0.17	0	3.72	1.9	1.29	0	0.18	0	1.93	32.31	0.42	0	0	7.62	4.67	0.48	1.33	0	0	0
107062126	LOC107062126	5.24	0	0	0	0.12	0	0	0	1.27	0	0.12	0	0	0.64	0	0.65	0	1.99	0	0	0	0	0.13	7.71
107057744	LOC107057744	0	0	1.26	0.11	0.07	0.58	0	0	0	0.61	0.05	0	0.46	1.72	6.1	0	0.47	0	0.56	2.68	1.14	0	0	0
107060989	LOC107060989	0.92	0	0	0	0	0	0	0	0	0	0	0.16	0.65	1.47	0	0	0.35	0.18	0	0	0	0	0	1.04
102597159	LOC102597159	20.97	0.45	0	0.22	0	0.95	0.94	0.32	0.13	2.2	0	0.9	7.05	34.32	0.36	0	4.69	1.1	7.69	0.48	0.28	0	0	14.26
102593898	LOC102593898	0.76	0.16	0.07	0	0.17	0.08	0.15	0.21	0.14	0.25	0.25	0.17	1.34	1.21	0.54	0	0.09	0.75	0.38	0.3	0.16	0	0.36	2.14
102577727	PPO	4.3	0	0.07	31.82	8.52	1.47	0.39	0	0.03	5.66	29.49	15.26	0.44	1.23	0.03	43.21	10.2	83.78	0	0.07	0.11	2.01	1.33	4.3
102582982	LOC102582982	0.23	0	0	0.21	0.43	0.07	0	0	0	0.57	2	0.7	0	0.38	0.06	0.76	0.3	7.47	0.06	0	0	0.23	0.38	1.2
102601367	LOC102601367	12.44	6.37	13.07	0.9	0.58	0.44	86.62	7	9.79	1.26	0.69	0.11	136.77	15.7	13.97	0.31	0.49	10.47	4.51	16.37	37.39	0	0	1.1
102579902	LOC102579902	0	0	0	0	0	0	0	0.09	0.09	0	0	0	0	0	0.18	0	0	0.5	0	0	0	0	0	0.96
102596932	LOC102596932	11.75	0.05	0.13	0	0	0.56	0.21	0.29	0.08	0.68	0.15	0.24	2	12.68	0.08	0	2.18	0.65	2.89	0.18	0.09	0.05	0	7.46
102578973	LOC102578973	0.19	0.8	0.3	2.18	6.59	0.44	2.89	0.88	0.29	5.61	1.88	0.69	2.92	0.95	1.21	1.69	0.87	2.47	1.67	6.27	4.62	6.76	2.51	12.65
102593482	LOC102593482	1.93	22.02	21.86	10.37	14.92	19.5	7.02	8.9	7.37	19.06	53.76	13.33	9.37	6.08	26.39	13.73	8.37	0.83	10.4	5.5	8.78	13.47	0	7.23
102597361	LOC102597361	0.13	0	0	0	0	0.05	0	0	0	0	0.31	0	0.88	0.33	0	0	1.6	2.89	0	0	0	0	0	0.88
102596728	LOC102596728	4.81	3.39	1.73	0.23	3.83	1.44	1.48	0.92	1	0.55	0.28	0.12	23.89	7.55	2.18	0.11	0.83	1.3	8.38	1.66	0.58	0.79	0.17	17.32
102597684	LOC102597684	22.82	1.58	3.65	0.46	0.14	0.97	1.78	1.18	1.27	2.15	0.14	0.73	4.76	25.83	1.55	0	3.64	6.64	5.36	0.91	1.07	0.07	0	8.55
102578508	LOC102578508	0.1	0.23	0.41	0.11	0.59	0.11	0.21	0.1	0.1	0	0	0	0	0	0.09	0	0	0.26	0	0	0	0	0	1.62
102603593	LOC102603593	0.78	0	0	0.13	21.99	15.2	0	0	0	0.41	3.57	0.54	1.23	2.22	0	6.93	5.85	3.51	0.37	0	0	0.73	0	110.86
102599704	LOC102599704	0.06	0	0	0	0.14	0	0.42	0.46	0.11	0.14	0	0	0.07	0	0.05	0.06	0.15	0.38	0.12	0.31	0.45	0	0	0
102583832	LOC102583832	19.64	0.36	0	0	0.19	1.23	0.33	0.16	0.15	2.62	0	0.74	6.35	27.91	0.3	0	4.82	0.83	3.82	0.17	0.18	0	0	17.68
102577495	GA2OX1	0	0.09	0.08	0.45	0	32.33	0.98	0.31	0	0	8	0.36	0.55	1	0	9.67	49.83	44.08	0.08	0.17	0.35	0.69	0	0.59
102593125	LOC102593125	0	0	0	0	0	0	0.45	0	0	0.17	0.17	0	0.17	0	0	0	0.18	0.38	0	0	0.48	0.18	0	5.42
102600504	LOC102600504	0.1	0	0.55	0	0	0	0.11	0	0.21	0.13	0	0	0.38	4.65	0.1	0	0	0.56	0	0.92	0.36	0	0	1.87
102581302	LOC102581302	0.04	0.04	0.93	0.22	0.54	0.98	1.21	2.12	0.18	0.18	0.63	0.52	0.09	0.67	0.63	2.38	0.61	16.29	0.28	1	4.99	0.28	0.71	7.78
102592605	LOC102592605	6.21	0.88	0.24	0.21	0.14	0.47	0.49	0.7	0.29	0.56	4.13	1.71	0.97	5.43	0.39	0.69	0.74	7.02	0.75	1.07	1.11	0.59	0.3	2.06
102591526	LOC102591526	0.04	0	0	0	0.05	0	0	0	0	0	0	0.05	0.68	0.17	0	0.04	0	0.27	0.26	0	0	0	0	3.28
102579007	LOC102579007	13.06	0.42	0.48	0	0.04	0	2.91	0.78	0.55	0	1.45	0	1.71	10.31	0.06	0	0	4.44	1.19	0.67	0.43	0	0	0.08
102597522	LOC102597522	7.87	0	0	0	0	0	0.29	0.27	0	0.65	0	0.16	0.81	7.89	0.13	0	2.43	0.9	1.3	0.15	0.15	0	0	4.12
102586567	LOC102586567	0.11	0	0.73	0	0.14	0	0.12	0.23	0	0	0.7	0	2.38	2.27	1.45	0.13	0	0.47	0.87	1.4	0.53	0	0.15	3.12
102594720	LOC102594720	0	0.93	0.34	0	0.11	0	2.45	0.74	0.52	0.37	0.05	0	2.88	0.05	0.63	0.05	0	0.23	1.13	2.56	5.78	0	0	0.06
102599652	LOC102599652	37.68	4.24	14.86	0	0.11	0	6.31	3.36	4.76	0	1.79	0.22	10.14	63.1	1.69	0	0.24	21.11	12.66	9.84	7.35	0	0	0.12
102604150	LOC102604150	20.71	2.91	6.48	0	0.19	0	1.84	2.67	6	0	0	0	6.78	19.95	0.45	0	0	1.26	3.68	1.9	2.15	0	0	17.42
102592148	LOC102592148	0.18	0.85	0	1.7	0.44	0	5.45	0	0	0.44	0.66	0	2.19	0.6	1.05	0	0.71	10.06	0.97	59.29	7.77	0	0	15.86
102605006	LOC102605006	4.55	0.04	0.4	0	0.05	0.09	0.83	0.3	1	0.13	0.05	0	0.09	2.22	0	0.12	0	0.6	0.24	0.04	0.04	0	0.05	0.71
107057840	LOC107057840	5.59	0	0	0	0	0	0	0.16	0	0.19	0	0.19	0.37	4.23	0.15	0	0.6	0.21	0.17	0.17	0	0	0	1.19
102603615	LOC102603615	0.93	0.22	0.1	0.22	0.12	0.22	0.4	0.1	0	0.57	1.73	0.23	2.74	1.13	0.27	0.21	1.34	4.84	0.72	0.94	0.11	0.25	0.12	0.12
102594942	LOC102594942	0	0.03	0	0.35	2.71	0	0.24	0.16	0.2	0.68	0.77	0.19	0.05	0	0	0.68	0.49	0.24	0.1	0.02	0.15	0.37	0.03	4.37
102598781	LOC102598781	0	0	0.05	0	2.35	0.3	0	0	0	1.23	0	0	2.82	0.14	0.04	0.83	0.05	0	0.14	0	0.1	0.05	0	31.5
102586879	LOC102586879	0.03	0.06	0	0	0	0.03	0	0	0.03	0	0.04	0	0	0.03	0	0	0.04	0.05	0	0	0	0	0	0
102589729	LOC102589729	2.41	0.18	0.26	0.14	0.75	0.95	0.06	0.43	0.27	0.37	0.92	0.75	2.85	2.98	0.15	1.28	1.55	11.2	1.74	0.17	0.07	0.23	1.95	10.78
102591567	LOC102591567	0	0	0	0	0	0.08	0.07	0	0	0.04	0	0	0.12	0.04	0	0	0	0	0	0.04	0	0	0	0
107057685	LOC107057685	0	0.11	0	146.46	0	3.97	1.74	0	0	0.7	0.81	14.17	18.97	0	0	0	9.65	4.77	0.83	5.48	0.22	3.72	0	1.6
102603463	LOC102603463	1.26	0.09	0.49	0.04	0.04	0.17	0.19	0.18	0.18	0	0	0	7.6	2.32	0.07	0	0.05	0.05	0.31	0.32	0.16	0	0.05	12.72
102583602	LOC102583602	2.16	0	0.21	0	0	0	0.21	0	0	0	0	0.08	0.48	2.01	0.06	0	0.17	0.89	0.5	0	0.08	0	0	0.76
102593192	LOC102593192	0	0	0.08	0	0	0	0	0	0	0.09	0	0	0	0.08	0.07	0.16	0.09	0	0	0	0.08	0	0	0
102597520	LOC102597520	5.63	0.87	1.03	0.22	0.06	0.27	0.64	0.61	1.84	2.5	1.24	1.15	0.17	4.5	0.62	1.05	0.36	3.59	1.1	0.61	0.78	0.12	0.42	0.41
102600196	LOC102600196	8.92	1.72	1.01	0.03	0.05	0.05	1.26	0.94	1.01	0.05	0.05	0.03	3.03	8.24	0.23	0.02	0.08	1.32	2.57	1.19	0.81	0	0.06	4.77
102602540	LOC102602540	2.95	0.56	0.17	0.05	0.05	0	0.34	0.2	0.4	0	0.05	0.09	1.24	14.51	1.37	0.22	0.05	0.32	1.03	1.08	0.49	0	0	0.05
102594813	LOC102594813	0.03	0	0.09	0	0	0	0.03	0	0.03	0	0.25	0.03	0	0.25	0	0.09	0	0.31	0	0	0	0	0.04	0.04
102594768	LOC102594768	0.27	1.16	0.28	0.13	0.13	0.06	12.33	0.68	1.8	7.72	0.16	0.03	1.23	0.14	1.49	0.73	0	0.39	2.01	2.98	2.06	0.03	0	2.36
102602352	LOC102602352	38.13	11.8	2.66	1.09	0	1.99	5.56	8.39	10.64	0	7	1.79	3.9	12.34	2.22	1.01	3.58	18.2	1.49	3.18	2.11	0.15	0.15	0
102606090	LOC102606090	0.1	0	0.11	0.13	0.13	0	0.11	0	0	0.13	0.39	0.13	2.05	0	0	0	0	1.87	0	0.12	0	0	0	9.59
107061723	LOC107061723	2.31	0	0	0	0	0	0	0	0	0	0	0	0	2.94	0	0	1.05	0.36	0.28	0.3	0	0	0	0.69
102605799	LOC102605799	7.94	0.4	4.42	0	0.21	0	1.37	0.95	1.53	0	0	0	12.29	13.87	0	0	0	2.65	4.9	1.6	0.58	0	0	35.67
102592181	LOC102592181	49.54	1.8	0.93	0.81	1.92	4.18	7.52	2.52	2.43	0.48	4.14	0.38	4.43	26.67	0.31	3.39	0.72	15.59	8.32	3.71	3.29	0.1	0	18.58
102601746	LOC102601746	15.67	0.74	0.35	0	0.16	0	1.85	0.61	0.25	0.16	1.96	0	0.32	7.88	0	0	0.18	8.28	0.35	0.3	0.79	0	0	0.17
102599823	LOC102599823	0.49	0	0.03	0	0	0.02	0.08	0.02	0.09	0	0.02	0	0.04	0.3	0.01	0.02	0	0.41	0.02	0	0.02	0	0	0.35
102587107	LOC102587107	0.64	1.61	0.96	0	0	0	31.74	11.02	4.57	12.2	28.7	42.26	23.12	69.69	1.93	0.14	0	0.09	21.59	5.18	18.04	20.46	12.31	0.66
102584371	LOC102584371	1.02	4.38	0.64	171.23	4.42	11.75	1.57	0	0	25.37	25.71	3.7	37.41	0.09	1.91	1.41	9.57	0.12	0.47	2.46	0	108.74	60.96	0
102596515	LOC102596515	0.66	0.23	0.14	0.08	0	0	0.21	0.13	0.13	0	0	0	0.08	0.07	0.06	0.14	0	0.44	0	0	0	0	0	0.17
102604849	LOC102604849	0.41	0	0	0	0	0	0	0	0.07	0	8.96	0	0	0.22	0	0	0	25.59	0	0	0	0	0	0
102584425	LOC102584425	463.71	70.26	538.56	0.07	277.77	15.72	100.3	159.65	214.98	5.89	3.16	11.36	114.7	887.28	103.94	8.6	0.56	30.65	98.82	27.7	283.93	18.61	0.56	59.94
102603473	LOC102603473	0.49	0.25	0.15	0	0.17	0.9	3.78	1.15	1.06	0	0	0	0.09	0.39	0.2	0	0	0.1	0	0.78	2.25	0.09	0	0.09
102594685	LOC102594685	0.93	0	0.07	0.08	0	0.3	0.14	0	0	0.09	0	0	0.97	1.43	0.19	0.11	0.08	0.16	0.35	0	0.07	0	0	0.49
102586016	LOC102586016	55.28	21.65	44.49	0.06	0.25	0	12.24	7.62	17.03	0	0	0	5.12	88.11	8.02	0	0.2	73.53	5.39	10.77	6.26	0	0	0.33
102591735	LOC102591735	1.78	0.14	1.77	1.86	0	5.27	0.65	0.61	0.6	0	2.93	0.14	0.44	10.7	0.12	16.82	2.35	9.46	0.78	0.4	0.55	0	0.16	0.31
102598171	LOC102598171	0	0	0	0.49	0.17	0	0.44	0.14	0	0	0	0	0	0.3	0.13	0	0	0	0	0	0.16	0.18	0	0.18
102597126	LOC102597126	0	0.23	0.49	0	0	0.25	2.32	0.88	0.53	0	0	0	0.86	0.31	0.28	0	0	0	0.29	0.39	3.17	0	0	0.27
107058322	LOC107058322	2.09	0.9	3.87	0.46	0	0.25	0.9	0.34	0.77	0.24	0	0	0.51	7.45	0.94	0.15	0.12	3.64	0.58	2.16	0.91	0	0	1.41
107060013	LOC107060013	0	0	0.97	0	0	0	0.35	0.64	0.63	0.39	1.16	0	0	1.9	4.95	1.07	0	0	1.04	0.72	1.15	0.43	0	0.42
102587935	LOC102587935	0.14	0	0.14	0	2.02	0	0	0	0	0.67	0.5	0.17	0.34	0	0	0.46	0.18	0.19	0	0.15	0.96	0.9	0	6.6
102597258	LOC102597258	10.04	2.6	0.89	0.2	0	0.19	0.37	1.04	1.69	0.21	129.3	0	7.26	37.8	3.47	0.19	0.45	746.64	4.42	4.37	1.98	0	0	0
102599492	LOC102599492	0.17	0.5	0.32	0	0.05	0.25	0.05	0.3	0.13	0.1	0.26	0.05	0.61	1.19	0.57	0.05	0	1.25	0.51	0.32	0.38	0	0	1.85
102585024	LOC102585024	0.57	0	0	0.3	0.74	4.97	0.04	0.06	0.02	0.25	4.2	0.15	0.97	0.62	0	3.93	1.61	18.72	0.11	0	0	0.16	0.13	1.66
102589340	LOC102589340	0.17	0.21	0.65	0	0.21	0	2.92	1.19	1.22	0.32	0.21	0.15	0.37	0.52	0.67	0.14	0	0.76	1.32	2	1.52	0.22	0	6.08
102596330	LOC102596330	0.89	0.06	0.14	1.91	0.09	0.38	0	0.2	0	2.1	9.76	2.99	0	1	3.46	4.84	1.72	2.41	0.32	0	0.06	0.18	1.09	2.87
102600563	LOC102600563	7.14	2.91	4.37	0.12	0.08	0.35	2.81	2.15	2.34	0.32	0	0	3.23	17.56	1.24	0	0.13	1.55	1.9	2.38	3.28	0	0	2.46
102596280	LOC102596280	0.08	8.26	7.08	0	0.05	0	18.92	11.15	17.86	0	0.05	0	4.61	4.06	11.12	0	0	0	5.11	32.02	17.76	0.15	0	0
102582421	LOC102582421	0.2	0.08	0	3.46	0.81	1.61	2.89	0.27	0.07	7.98	16.42	1.1	12.12	0.29	0.45	3.6	0.77	28.93	0.14	0.29	0	0.51	0.85	3.73
107058422	LOC107058422	0	0	0	0.06	0.07	0	0	0.16	0	0.13	0	0	0	0.24	0.83	0	0	0	0.26	0.11	0	0	0	0
102600541	LOC102600541	192.26	10.55	96.24	0	1.45	0	21.02	46.84	24.75	0.13	105.06	0	13.05	326.72	0.42	0.12	0.28	169.99	61.57	17.36	19.74	0	0	0
102603395	LOC102603395	6.14	0.13	0.24	0.13	0.07	0.65	0.18	0.74	0.28	0.07	0.34	0.27	0.61	3.98	0.11	0.68	0.15	2.34	0.43	0.06	0.25	0	0	2.46
102602487	LOC102602487	1.81	0.07	0.7	0.07	0.14	0.13	0.71	0.34	0.17	0.13	0.47	0.07	1.74	3.49	0.32	0.18	0.21	0.59	0.48	0.97	0.63	0.14	0.07	0.14
102604858	LOC102604858	4.47	0.12	0.05	0.06	0.12	0.06	0.05	0.05	0	0.12	1.27	0.23	0.06	1.82	0	0.05	0.06	2.66	0.11	0.11	0	0	0	0
102595964	LOC102595964	0.87	0.31	0	0.05	0.47	0.12	0	0	0	0.58	0	0	0	0.32	0	0.14	0.11	0	0.94	0.17	0	0	0.17	1.97
102582847	LOC102582847	0.51	0.04	0.27	0.13	0	0	0.08	0.15	0.07	0	0.04	0	0.04	0.16	0	0.04	0	0.58	0	0.04	0.04	0	0	0
102586058	LOC102586058	0.4	0	0.25	0.04	0.12	0	0	0.03	0.07	0	0	0	7.86	0.62	0	0	0	0.04	0.25	0	0	0	0	1.41
102597112	LOC102597112	1.34	0.08	0.47	0	0.17	0.04	0.14	0.07	0.13	0.04	0.08	0	0.53	1.17	0.03	0.18	0.04	0.86	0.15	0.26	0.04	0.04	0	4.14
102597042	LOC102597042	0	0	0.39	0.17	0	0	2.41	0.22	0	0.09	0	0	74.94	13.01	10.11	0.08	0	0	7.74	3.2	1.82	0	0.09	0.65
102590998	LOC102590998	1.97	9.16	4.6	0	0.09	0.26	60.6	7.63	12.57	68.68	2.43	0.44	26.31	5.22	44.72	2.34	0.19	1.19	26.95	89.63	209.48	3.72	0.86	21.7
102590618	LOC102590618	0	0	0	0.11	0	0	0.15	0.1	0	0.17	0.18	0.11	0.06	0	0.05	0.16	0	0.77	0	0.26	0.43	0.31	0	0.86
107060424	LOC107060424	0.16	0.37	0.16	0	0	0	0.51	0.64	0.63	0	2.11	0.19	0.38	0.17	0.46	0	0	1.07	0.17	2.11	0.18	0	0	0.41
102589184	LOC102589184	0.05	0.12	0.08	0.03	0.45	0.12	1.13	0.05	0.13	0.06	0.03	0	0.09	0	0.02	0.62	0.2	0.66	0.07	0.13	0.11	0.03	0.03	0.38
102597160	LOC102597160	6.03	0.05	0.05	0	0	0	0.15	0.05	0	0.28	0	0.05	3	15.77	0.22	0	1.06	0.19	4.34	0.25	0.05	0	0	1.59
102605119	LOC102605119	6.22	1.25	6.08	0.26	0.22	1.74	0.66	2.18	1.2	0	0.22	0.17	0.83	15.93	0.18	0.67	2.43	5.27	6.67	0.28	0.2	0	0	1.58
102597137	LOC102597137	5.89	0	0.17	0.07	0	0.13	0.53	0.28	0.22	0.2	0.07	0.33	1.39	6.92	0.11	0.12	0.64	0.59	1.61	0.24	0.5	0	0	1.62
102586730	LOC102586730	0	0	0	38.29	60.52	0.7	0.2	0	0	34.61	65.7	13.27	0.17	0.05	0	24.26	18.29	9.46	0	0.36	0.16	19.77	22.29	13.26
102587323	LOC102587323	14.55	3.41	0.21	0.59	0.24	0.23	1.39	0.81	3.86	0.12	0.36	0.12	0.24	4.57	0.38	2.4	1.16	7.93	0.86	0.55	0.34	0	0	0.26
107062634	LOC107062634	0	0.95	0	0.07	0.38	0	0.13	0.94	1.78	0	0	0	0.3	0	0.12	0.13	0	0	0	0	0.21	0	0.08	0.08
102598862	STBRC1B	0.06	0	0	0.89	2.75	2.86	0.18	0	0	2.57	22.54	1.23	1.04	0.69	0	2.37	14.18	208.39	0.19	0.19	0.06	1.63	1.11	0.96
102580029	LOC102580029	7.18	0.56	0.6	0.79	0.23	1.74	1.01	1.91	0.75	0.34	0.92	0.45	0.69	5.15	0.18	2.27	1.22	6.11	1.23	0.31	1.4	0.12	0.12	7.04
102600858	LOC102600858	3.81	0.14	0.12	0	0	0	0	0	0.12	0	0	0	0.07	2.21	0	0	0	0.16	0.5	0	0	0	0	0.22
102604614	LOC102604614	0	0	0.12	0.26	0.27	0.47	0	0	0	0.4	1.34	0	0	0.12	0.32	0.12	0.86	7.09	0	0.12	0.13	0.14	0	0.98
102591916	LOC102591916	0.19	0	0	0.15	0	0	0	0.07	0	0	0	0	0.08	0.64	0	0	0.08	0	0	0	0	0.17	0	0
102579666	LOC102579666	3.16	0	0.19	0.13	0	0.29	0.23	0.4	0.32	0	0	0.09	0.35	2.62	0	0.27	0.05	1.16	0.31	0.04	0.12	0	0.05	0.37
102584841	LOC102584841	0	0	0	0.19	0	0	0.22	0	0.14	0.01	0.11	0.18	0	0	0	0	0	0.63	0	0.34	0.05	0	0	0
102599677	LOC102599677	0	0	0.45	1.02	1.57	6.4	0.47	0.66	0.64	2.66	6.57	2.37	0.26	0.48	0	5.06	16.83	12.14	0	0.97	1.78	0.86	1.43	63.78
107059359	LOC107059359	0.2	0.24	0	0.24	0.24	0	0	0	0.2	0	0	0	0.25	0	0	0	0	0	0	0	0	0	0.27	0.26
102595094	LOC102595094	2.03	0.26	0.23	0	0.88	0	0.18	0.11	0.11	1.87	0.13	0	0.73	2.16	0	0.72	0	1.41	0.66	0.3	0.19	0	0	0.5
102596094	LOC102596094	9.68	0	0	0.09	0	0.34	0.7	0.15	0.15	0.62	0.18	0.09	2.12	13.66	0	0	0.66	0.88	2.37	0	0.17	0	0	6.56
102584219	LOC102584219	0.3	0.47	0.11	0.72	0.86	0.58	0.22	0	0	0.61	0.86	0.48	0.24	0	0	0.22	0	0.81	0.33	0	0.23	2.35	3.13	0.65
102605377	LOC102605377	3.05	0.17	0.38	1.4	0.42	0.16	0.19	0.22	0.36	0.26	2.53	0.59	0.38	3.75	0.06	0.32	1.81	12.36	0.37	0.48	0.09	0.1	0.05	0.23
102587463	LOC102587463	8.4	2.3	1.62	0.56	0.77	1.16	3.19	1.6	1.36	0.19	0.38	0.06	4.06	8.79	0.66	0.46	0.47	6.49	3.48	1.04	0.53	0.07	0.14	4.85
102605957	LOC102605957	34.74	4.33	4.57	1.94	2.82	0	11.43	1.52	4.87	13.94	0.33	0	102.38	17.8	2.77	1.05	1.06	16.07	1.92	2.57	2.83	0.18	0.18	0
102578271	STBRC1A	0.09	0	0	1.03	1.9	4.45	0	0	0	4.24	9.83	1.91	0.6	0.07	0	3.65	21.07	28.48	0	0.15	0	1.08	0.86	0.77
102585824	LOC102585824	1.15	0	0.1	0.33	0	0.32	0.48	0.19	0.09	0.43	0.11	0.22	2.92	4.87	0.09	0.51	0.96	1.39	0.79	0.1	0.35	0	0.12	2.39
102595736	LOC102595736	72.76	22.75	31.81	3.16	1.38	0.42	8.33	8.06	14.21	2.62	3.5	1.12	1.44	85.9	9.42	1.34	1.44	55.54	3.86	6.46	8.53	1.12	1.17	0.79
102598449	LOC102598449	1.22	1.2	4.05	0.13	10.87	3.86	9.74	4.44	1.73	0.3	0.77	0.3	78.46	6.05	10.04	1.39	0.89	3.27	3.6	3.7	16.1	0.49	0.33	131.73
102578889	LOC102578889	5.97	0.9	2.99	0	0	0	1.14	1.39	0.91	0	0.37	0	3.05	21.53	0.59	0	0	0.92	1.49	2.43	3.21	0	0	0
102579485	LOC102579485	0.06	0	0	0	0.02	0	0	0.02	0	0.02	0	0	0.07	0.18	0	0.13	0	0	0.07	0	0.02	0	0	0
102600336	LOC102600336	0.06	0	0	0	0	0	0	0	0	0	2.13	0.15	0	0.07	0	0	0	6.29	0	0	0	0	0	0.16
102582857	LOC102582857	7.31	1.58	6.56	0.29	0.55	0	3.21	1.41	1.82	0	0	0	1.31	3.38	0.67	0.05	0.06	0.2	6.06	4.01	1.68	0	0	0.44
102586872	LOC102586872	14.53	3.05	5.58	1.16	0.21	1.26	1.52	3.37	3.42	0.69	3.91	1.22	2.21	19.64	1.16	1.31	2.43	12.61	5.96	2.7	1.3	0.37	1.04	0.51
102594822	LOC102594822	0.86	0.14	0.14	0	0	0.29	0.04	0.1	0.08	0.02	0.07	0	0.88	1.24	0.02	0.48	0.02	0.82	0.91	0.04	0.04	0	0	0.34
107063512	LOC107063512	0	0	0	0.21	0.14	0	0.31	0.12	0	0.14	0.28	0.06	0.14	0.19	0.11	0	0.07	0.08	0	0.13	0.07	0.07	0	0.15
102602735	LOC102602735	3.52	0.25	2.58	0	0.05	2.97	0.41	1.3	0.72	0.05	2.5	0.91	0.15	11.1	0	15.39	0.16	8.18	2.31	0.05	0.29	0.05	0	2.02
102591877	LOC102591877	0	0.03	0	1.29	0.37	0.67	0.08	0.1	0.12	0.3	4.02	0.15	0.6	0.65	0.02	1.49	1.05	28.5	0.41	0	0.11	0.29	0.29	1.31
102582015	LOC102582015	153.21	4.31	22.03	0.06	0.38	0.12	9.23	34.83	23.54	0	0.89	0	1.82	246.35	0.6	0	0	2.44	40.53	3.69	8.57	0	0	0.13
102590942	LOC102590942	8.67	0	0.29	0	0.51	0	1.05	0.14	0.28	0	0.34	0	1.02	10.6	0	0	0	0.19	0.76	0	0.65	0	0	0
102590694	LOC102590694	0.11	0.17	0.02	0	0.03	0.02	0	0.04	0.1	0	0	0	0	0.02	0	0	0	0	0	0	0	0	0	0.05
102598330	LOC102598330	13.8	1.69	2.56	0	0	0	0.93	1.06	1.47	0	0	0	0.13	6.19	0.37	0.06	0	0.96	0.36	0.24	0.06	0.07	0.07	0
102598137	LOC102598137	10.62	0.84	0	0	0.14	0	0.13	0	0.35	0	1.73	0	0.14	3.89	0	0	0.46	1.12	0.38	0.26	0.14	0	0	0
102600431	LOC102600431	0.35	0	0.16	0	0	0	0	0.05	0	0	0	0	0.06	0.27	0	0	0	0.2	0	0.05	0	0	0	1.72
102587929	LOC102587929	8.94	0.3	0.99	0	0	0.04	1.81	0.78	0.32	2.48	0.35	0.04	0.35	11.4	0.06	0	0.04	2.02	0.56	0.6	0.36	0	0.21	14.64
102597259	LOC102597259	3.85	4.38	6.15	0.49	1.88	0.64	1.65	2.47	2.22	2.46	2.49	1.04	19.28	13.34	14.52	0.66	0.3	0.49	9.05	2.74	6.98	1.18	1.35	14.34
102584520	LOC102584520	0.42	0	0.05	0.11	0.12	0	0	0	0	0.23	0	0	0.06	0.46	0.05	0	0	0.06	0.05	0.05	0	0.43	0.67	1.21
102604606	LOC102604606	0.19	0.06	0	0.06	0	0	0.05	0	0	0	0.06	0.06	0.06	0.32	0.09	0	0	0	0.16	0	0	0	0	0
102581806	LOC102581806	0.21	1.73	0.99	10.48	42.83	0.18	7.87	4.96	2.18	29.46	8.88	4.39	6.72	0.11	2	10.98	0.47	3.07	1.64	6.03	18.1	11.79	1.61	111.15
102587791	LOC102587791	9.39	0.09	0.25	0	0.1	0	0.79	0.39	0.19	0.28	0.33	0	0.28	8.47	0.11	0.21	0	2.5	1.1	0.42	0.53	0	0	5.28
102582381	LOC102582381	1.09	0.06	0.11	1.43	0.74	1.45	0	0.15	0.15	0	0.91	0.24	0.18	0.33	0.1	21.64	2.5	1.88	0.22	0	0	0.13	0.06	0.06
102589797	LOC102589797	0.05	0.06	0.03	0	0	0	0	0	0	0.03	0	0	0.03	0	0.37	0	0	0.18	0	0	0	0	0	0.1
102593968	LOC102593968	2.49	0.13	0.19	0	0	0	0.3	0.11	0.07	0	0	0	0.65	3.3	0	0	0	0.43	0.27	0.08	0	0	0	0.23
102592139	LOC102592139	1.26	1.02	0.81	2.73	0.13	0.83	0.44	0.67	0.1	1.27	5.8	1.57	1.62	2.09	0.69	0.25	3.3	21.41	1.03	0.45	0.38	1.11	1.59	0.13
102580873	LOC102580873	1.07	0	0.49	0.46	0.05	0.04	0.08	0.58	0	0.7	1.73	0.18	0.05	2.66	0.04	0.08	0.25	2.46	0.38	0.08	0	0.25	0.1	0.84
102603892	LOC102603892	5.16	0.99	0.6	0.09	0.09	0.09	1.41	0.54	1.1	0.18	0.51	0.4	7.13	4.52	0.07	0.12	0.29	0.46	3.58	0.21	0.38	0.1	0.05	0.49
102605851	LOC102605851	139.1	5.62	5.31	1.89	0.34	3.55	7.79	3.78	2.88	4.98	0.57	3.79	31.49	155.54	2.16	0.1	27.75	8.93	31.51	2.77	2.24	0	0	67.29
102592915	LOC102592915	4.33	1.82	6.38	0.07	8.97	5.06	1.63	2.57	1.7	0.78	0.07	0	27.13	14.93	1.14	0.19	2.5	2.54	4.41	1.55	0.4	0.68	0.08	29.36
102578328	LOC102578328	4.73	0	0.72	1.79	0.5	1.1	0.74	0.14	1.5	0.17	1.67	1.16	2.83	7.84	0	6.95	1.97	6.51	0.15	0.76	0.47	0.36	0	12.4
102603278	LOC102603278	0.46	0	0.25	0	0	0	0.25	0.12	0	0	0.29	0	1	0.39	0.11	0.13	0.15	0.32	0	0.13	0.54	0	0	1.82
102595992	LOC102595992	0.11	0	0	0	0	0	0	0	0	0.13	7.02	0	0	0.71	0.63	0	0	4.85	0	0	0.5	0	0	0.14
107062910	LOC107062910	0.36	0	0	0	0	0.04	0.04	0	0	0.13	0	0	0.09	0.47	0	0	0	0	0.12	0	0	0	0	0.69
102586424	LOC102586424	0.08	0	0	0	1.1	0.09	1.23	0.42	0.08	3.28	0.9	0.29	0.2	0	0.16	0.09	0.11	12.94	0.09	0.09	1.21	0	0.11	104.02
102586498	LOC102586498	88.31	0.2	2.75	0	0.2	0	2.96	0.81	1.34	0	1.64	0.22	0.41	83.14	0	0	0	11.18	3.7	0	0.39	0	0	0.22
107059932	LOC107059932	0	0	0	0.12	0	0.12	0.11	0	0.05	0	0.12	0.06	0.06	0	0	0	0.13	0	0	0	0	0	0.06	0
102577439	LOC102577439	1.12	0.4	0.71	4.98	10.07	0.26	1.09	0	0	8.39	4.27	0.14	62.44	0.25	0.22	0.12	0.29	44.85	0	0.38	0	0.15	0	120.02
102581839	LOC102581839	0.06	0	0	3.12	0.48	0.23	0.14	0.07	0	0	0.26	0	0.47	0.07	0.06	0.14	1.6	0.44	0	0.07	0	0	0.15	1.76
102604704	LOC102604704	0.11	0.75	0.55	1.71	3.02	0.07	4.58	0.81	0.17	35.86	0.21	0.61	50.35	0.62	5.52	1.5	0.29	0.23	1.12	3.83	8.36	0.37	0.07	9.7
102597941	LOC102597941	0.1	0.06	0	0.24	1.83	0	1.27	0	0.15	1.56	1.21	1.12	0.06	0	0	0.38	0	0.8	0	0.11	0.28	3.39	0	10.12
102602940	LOC102602940	0.47	0	0	0	0.73	0.14	0	0	0.12	0.15	0.29	0	0.29	0.66	0	0	0	0	0.13	0	0	0.16	0	6.51
102592638	LOC102592638	0.08	0	0	0	0	0	0	0	0	0	0.42	0	0.11	0	0	0	0.11	0.58	0.09	0.09	0.1	0.11	0	0
102578972	LOC102578972	3.47	0	0.04	0	0.05	0	0.04	0.08	0.03	0.05	0	0.05	2	5.47	0.07	0	0.3	0	1.99	0.04	0	0	0	0.65
102603292	LOC102603292	0.3	5.15	1.63	0	0.28	0	8.92	5.25	3.55	0.72	0.59	0.22	2.76	0.65	2.34	0.16	0	1.76	1.18	5.81	6.46	0.82	0.48	5.66
102582269	LOC102582269	16	0.15	0	0	0	0.71	0.67	0.25	0.25	0.6	0.3	0.45	4.51	29.35	0.36	0	2.58	3.19	5.9	0.41	0.14	0	0	8.47
102579100	LOC102579100	0.3	9.6	5.08	0.72	5.38	0	19.21	21.32	6.46	36.89	1.17	0.29	271.34	9.68	56.67	0.26	0.15	0.89	88.78	362.79	732.7	1.08	0.08	3.79
102592574	LOC102592574	28.9	3.75	7.22	0.13	0.26	0	7.42	5.78	9.15	0.89	2.9	1.44	5.03	40.61	3.15	0.06	0.07	5.88	10.59	7.05	3.64	0	0.48	2.17
102598583	LOC102598583	0.4	0.37	0	0	0	0	3.12	0.62	0.15	0	1.55	0	11.04	1.67	0.26	0	0	9.88	0.34	3.69	1.26	0	0	0
102605774	LOC102605774	0	0	0	0	0.03	0.09	0.03	0	0.05	0	0.06	0.09	0.06	0	0.17	0	0.03	0	0.03	0	0.03	0.28	0.03	0.03
107059762	LOC107059762	2.05	10.68	0.92	1.56	11.84	6.79	1.17	1	1.63	5.04	6.25	3.01	1.06	0.24	0.95	2.75	2.83	2.8	0	0.6	0.13	2.27	0.71	77.32
102586708	LOC102586708	0	0.23	0	0	0	0.08	0.42	0.07	0.13	0	0	0.08	0	0.07	0	0.07	0	0.18	0	0	0	0	0	0
102600788	LOC102600788	31.35	0.13	0	0.4	0	0	2.15	0.34	0.11	1.08	0	0.67	2.84	21.1	0.11	0	2.17	1.66	4.83	0.25	0.13	0	0	6.89
102599136	LOC102599136	7.99	1.85	2.93	0.11	0.32	0	0.93	0.89	2.07	0.53	1.9	1.14	1.05	11.88	0.51	5.23	0.34	6.81	1.88	2.3	2.08	0.68	0	0.89
102583982	LOC102583982	488.54	6.64	28.06	0	1.54	0.13	10.62	4.78	40.37	0	1.68	0	0.56	263.48	10	1.77	0.15	19.29	20.42	0.38	3.17	0	0	0.15
102585764	LOC102585764	3.03	0.08	0.45	0	0.26	1.98	0.3	0.58	0.35	0	3.3	0	0.52	3.17	0.34	2.41	0	10.72	0.31	0.23	0.08	0	0	1.28
102589775	LOC102589775	4.03	0	0.34	0	0	0	10.22	0.27	1.43	0.17	0	0	0.65	0	0	0.15	0.18	0.39	0	1.16	2.33	0	0	1.27
102597678	LOC102597678	0.53	0	0.11	0.13	0	0	0.23	0	0.11	0.26	0.13	0.39	0.52	1.65	0	0.12	0.14	0.44	0.12	0.12	0.12	0	0	5.98
102599868	LOC102599868	8.15	0.12	0.61	0.19	0.93	2.5	0.51	1.53	1.51	0.24	0.87	0.24	1.99	6.98	0.11	2.93	0.51	8.08	1.27	0.13	0.13	0.05	0.1	12.94
102601415	LOC102601415	31.08	0.16	0.34	0	0	0	1.4	0.45	0.6	0	5.97	0	0.36	11.21	0	0	0	21.62	0.49	0.26	0.46	0	0	0
102605355	LOC102605355	62.56	14	30.11	1.25	0.52	0	6.3	5.62	9.65	0.28	0	0	3.73	92.16	8.86	0.08	1.19	51.97	4.28	6.81	8.46	0	0	0
102581969	LOC102581969	9.31	4.54	8.65	0	0	0	1.3	2.82	3.71	0	0.14	0	0.74	9.59	2.51	0.06	0	0.3	3.49	2.37	1.32	0	0	0.5
107059398	LOC107059398	0.98	4.48	4.8	0.46	8.64	0	11.05	5.57	7.92	13.81	0.37	0.11	3.56	2.2	0	0.69	0.24	0.57	1.84	0	0	1.43	0.31	2.38
107063098	LOC107063098	5.94	0.11	0.2	0.11	0	0.22	0.1	0	0	0.11	0	0.45	2.16	11.99	0.18	0	0.85	0.13	1.93	0.1	0	0	0	4.59
102599707	LOC102599707	0.87	0	0.05	0	0	0.06	0.05	0.05	0.1	0	0	0	3.66	1.7	0	0	0	0	0	0	0	0	0	15.5
102594249	LOC102594249	62.74	3.95	4.46	43.9	1.32	39.09	519.14	50.82	3.04	1.78	19.13	41.66	493.82	204.09	69	17.83	10.82	1.47	76.49	32.69	17.12	0.93	3.56	1.33
102586398	LOC102586398	2.9	5.55	7.29	12.31	2.33	10.95	6.89	17.85	9.2	0.27	38.42	7.08	1.06	6.31	2.76	24.56	2.46	52.09	23.36	15.3	6.16	1.99	2.09	3.86
102577578	LOC102577578	1.25	0.14	1.46	34.42	16.61	58.78	0.25	0.59	0	14.32	50.61	81.58	48.58	25.67	1.34	32.33	19.04	6.4	22.5	1.28	0.27	69.66	52.7	1324.68
102597796	LOC102597796	7.19	0.31	0.95	0	0	0.04	0.52	0.2	0.68	0	0	0	1.03	12.71	0	0	0.05	0.25	1.24	0.61	0.35	0	0	0.14
102595063	LOC102595063	0	0	0.12	1.68	9.39	0	0.08	0.32	0.06	1.14	0	0.47	0.28	0.77	0.44	0	0	0.11	0.25	0.31	0.06	2.53	1.22	3.32
102579974	LOC102579974	0.28	0	0	0.04	0	0	0	0	0	0	0.48	0.04	0	0.15	0	0	0.14	1.04	0	0	0.04	0	0	0.23
107059767	LOC107059767	55.41	0.11	0.41	2.31	0	2.92	1.04	0.3	0.1	6.25	0.47	3.6	13.3	59.23	0.38	0.11	12.58	9.84	16	0.43	0.22	0	0	44.02
102580990	LOC102580990	0.16	3.15	0.41	0.13	38.17	0.1	0.76	2.43	5.48	13.57	1.91	0.59	0.27	0.93	0.37	3.28	0.28	0.26	0.12	0.06	0.28	0.32	0.32	6.33
102582945	LOC102582945	17.19	0.44	0.57	0.07	0.14	0.56	0.39	0.4	0.37	1.14	0.02	0.35	4.38	19.18	0.66	0.06	1.99	1.84	4.29	0.65	0.37	0.02	0	9.39
102605759	LOC102605759	18.22	0.82	0.52	1.49	0	3.79	4.09	0.85	1.11	1.35	4.93	1.41	4.88	18.2	3.36	3.5	22.99	1.41	2.42	2.52	1.42	0.09	0.18	0
102581815	LOC102581815	2.41	1.14	0	0	0	0	0.14	0.06	0.25	0.08	0.16	0	0	0.83	0	0	0	2.24	0	0.14	0	0	0	0.08
102602050	LOC102602050	10.35	3.29	3.76	0	0	0	1.3	2.82	4.92	0.05	3.86	0.24	0.24	9.51	2.4	0.29	0	7.78	2.9	1.44	1.96	0	0	0.56
102594095	LOC102594095	0.21	1.17	1.07	0.01	0.03	0	3.97	1.26	1.98	0	0.15	0	1.12	1.49	0.48	0	0	1.64	2	4.04	3.43	0	0	0.04
102580843	LOC102580843	0.1	0	0	0	1.76	0	0	0	0	0.35	0	0	0	0	0	0.42	0	0.13	0	0.21	0	0	0	7.8
102596050	LOC102596050	0.01	0	0.16	0.45	0	0	0	0	0	0.09	0	0.04	0	0.07	0	0.21	0	0	0	0	0	0	0	0
102603527	LOC102603527	1.53	0	0	0	1.41	0.23	0	0	0	0.66	0	0.06	0.96	3.24	0	0.22	0.45	0.13	0.65	0	0	0.32	0	9.5
102605148	LOC102605148	0	0	0	0.9	0	0	4.97	0.26	0	0.62	4.91	0	25.38	0	0.25	0	0.34	136.53	0	9.41	0.3	0	0	0.66
102605428	LOC102605428	4.24	44.13	19.03	2.02	20.52	0	453.52	186.47	88.44	21.64	7.99	2.37	12.64	14.17	73.07	1.08	0.45	10.37	10.66	112.44	363.22	11.54	0	3.98
102591362	LOC102591362	0.96	0.08	0.07	12.57	0.87	6.77	0.34	0.23	0	0.15	0.71	0.27	0.27	0.38	0.06	0.38	6.75	0.39	0.1	0.14	0.11	0.29	0.99	2.92
102579500	LOC102579500	42.08	0.56	0.67	0	0.77	0	2.06	0.48	1.11	0	0.97	0	0.19	3.86	0	10.2	0	4.76	0.34	0.18	0.18	0	0	0.41
102586038	LOC102586038	2.83	0	0	0	0	0	0.16	0.15	0	0	0.37	0	1.18	1.06	0	0	0	1.07	0.66	0	0	0	0	0
102583250	LOC102583250	0.97	0	0.23	0.13	0	0	0	0	0	0	0	0	2.64	0.71	0	0	0	0	0	0	0	0	0	2.38
102600061	LOC102600061	2.13	0.22	0.27	0.15	0.54	0	0.27	0.06	0.06	0.61	0.15	0.15	0.08	1.93	0.12	0.35	0.73	0.68	0.55	0.28	0	0.25	0.08	2.44
102598360	LOC102598360	60.32	10.66	39.77	3.01	10.98	5.32	3.87	16.07	5.12	19.23	1.44	0.41	5.51	44.36	7.3	3.34	2.95	2.79	114.01	27.55	10.84	0.68	1.36	90.19
102592891	LOC102592891	0.03	0	0	0.85	4.43	0.11	0.13	0	0	1.38	0.81	0.3	0.61	0.06	0.05	0.33	0.34	0.89	0	0.1	0.14	0.49	0.08	15.35
107058446	LOC107058446	0.6	0.87	0.82	0	0.04	0.04	4.12	1.19	1.51	0.95	0.13	0	3.61	0.81	0.31	0.04	0	0.24	3.82	3.4	1.89	0	0	0.18
102580803	LOC102580803	2.3	0	0	1.12	0.14	0.44	0.16	0.12	0	0.11	2.89	0.45	2.53	5.06	0.06	0.16	0.71	24.1	2.12	1.28	0.23	0	0.11	1.91
102597712	LOC102597712	7.55	0.05	0	0.05	0	0.25	0.05	0	0.09	0.62	0	0.2	1.18	9.59	0.12	0	0.82	1.15	1.85	0.09	0.1	0	0	4.87
107060945	LOC107060945	0.99	0.35	0.42	0	0.18	0.06	0.11	0.3	0.45	0.06	0.06	0.18	0.12	0.11	0.14	0	0	0	0	0.11	0	0	0	0
102588606	LOC102588606	0	0.03	0	0.04	0	0	0	0	0	0	0	0	0.04	0	0	0.03	0.08	0	0	0	0	0	0.08	0.83
102604399	LOC102604399	0.19	0	0.62	0	0	0.27	0	0	0	0	0.24	0	0.57	0.44	0	0.22	0	0.56	0.21	0.21	0	0	0	1.07
102592513	LOC102592513	3.57	0.29	0.31	0	0.06	0.06	0.1	0.45	0.64	0	0	0.06	0.83	6.46	0.05	0	0.32	0.2	1.49	0.27	0.22	0	0	2.52
102599752	LOC102599752	1.86	2.17	1.22	0	0	0.05	0.68	0.85	0.59	0	0	0	0.72	1.29	0.57	0	0.1	0.16	0.73	0.43	0.13	0	0	0.97
102592248	LOC102592248	15.49	0.11	0.21	0.35	0	0.45	0.63	0.2	0.19	1.3	0	0.81	4.6	27.64	0.28	0	4.28	1.05	6.01	0.32	0.56	0	0	7.14
102604461	LOC102604461	0.08	0.05	0.04	0.09	0	1.61	0	0	0	0.28	3.94	0.68	0.42	0.21	0	0.46	1.13	14.94	0	0	0	0.1	0.15	1.18
102580584	LOC102580584	0	0	1.18	26847.9	95.77	41808.3	0	0	0.16	38.22	3727.74	17898.8	0.6	0	0	13656.5	3856.05	41.68	0.3	0.18	5.99	304.11	1255.53	0
102582210	LOC102582210	1.66	0.08	0.13	0.08	0	0.25	0.08	0.55	0.16	0	0	0.08	0.09	1.32	0.11	0.1	0.09	1.17	0.15	0.05	0.03	0	0	0.84
102601770	LOC102601770	3.54	0.15	1.5	0.04	0	0.11	0.17	0.95	0.54	0	0.24	0	0.97	8.34	0.03	0.35	0.16	2.41	2.51	0.18	0.04	0	0.04	0
102593894	LOC102593894	0.47	0.07	0.38	0	0	1.51	1.01	1.14	0.35	0	0	0.07	0.64	0.58	0.23	0.13	0	0.08	0.19	0.19	3.01	0	0	0.45
107058570	LOC107058570	0.6	0.31	0.09	0.1	0.11	0	0.18	0.09	0.17	0	0	0	0	0.47	0	0.09	0.11	1.04	0.09	0	0.1	0	0.34	0
102582004	LOC102582004	0.07	0	0	1.53	2.07	0.08	0.11	0.03	0.17	0.81	1.23	1.87	0	0.07	0.03	2.37	2.8	4.6	0	1.36	0.15	0.39	0.39	9.82
102599705	LOC102599705	40.66	0	2.29	0	31.51	45.88	0.4	0	0.55	7.18	0	0	131.85	80.09	0.18	3.25	1.69	1.75	44.21	2.46	0	0	0.97	1028.01
102592215	LOC102592215	0.19	0	2.36	1.34	23.74	93.55	0.41	0.76	0	6.7	23.4	10.53	1.15	2.72	0	3.35	21.08	18.29	0.82	0.21	0	5.48	7.96	0.24
102601785	LOC102601785	0	0.14	0.24	0	0.14	0	0.5	0.35	0.35	0	0	0.28	0.14	0	0.34	0	0	0	0.76	0.9	0.67	0	0.15	0
102603997	LOC102603997	15.96	5.51	3.56	0.23	0.08	0.22	2.76	3.54	4.32	0.63	0	0.46	3.83	21.8	5.61	0	2	1.22	5.05	4.47	1.98	0	0	9.05
102591477	LOC102591477	2.06	0.04	0.07	0.04	0	0.08	0.14	0	0.03	0.23	0.04	0.04	0.74	3.16	0.12	0	0.5	0.17	0.63	0.11	0.22	0	0	1.74
102582553	LOC102582553	41.75	8.3	0.39	0.33	0.06	0.11	1.52	0.89	0.41	0	2.53	0.11	1.61	1.85	0.27	0.15	2.01	91.2	6.39	21.46	0.42	0.12	0.24	0.24
102579870	LOC102579870	0	0	0.3	0	7.53	3.24	0	0	0	1.59	0.46	0	3.5	1.02	0.09	0.92	0.36	0.76	0.81	0	0	0.12	0	73.05
102580652	LOC102580652	0.16	3.15	0.41	0.13	38.17	0.1	0.76	2.43	5.48	13.57	1.91	0.59	0.27	0.93	0.37	3.28	0.28	0.26	0.12	0.06	0.28	0.32	0.32	6.33
107061620	LOC107061620	4.26	0.17	0.05	0.06	0	0.05	0.25	0.09	0.09	0.11	0.06	0.17	0.68	4.61	0.04	0	0.3	0.25	1.27	0.05	0	0	0	0.96
102590288	LOC102590288	0	0	0.03	0	0	0	0	0	0	0	0.06	0	0	0.08	0	0	0	0.1	0	0	0	0	0	0
102595455	LOC102595455	2.03	1.23	1.92	0.05	0	0.13	0.82	0.59	0.92	0.19	0	0	1.86	3.88	0.59	0.04	0.05	2.58	0.63	0.8	0.65	0.35	0.05	3.06
102606247	LOC102606247	0.11	0.03	0.02	0	0	0	0.05	0	0.02	0	0.03	0.05	0.19	0.22	0	0.05	0	0.03	0	0.02	0.08	0	0	1.09
102590803	LOC102590803	0.05	0.06	0	0	0	0	0	0	0	0	0.06	0	0	0	0.05	0	0.06	0.13	0	0	0	0	0	0
102602674	LOC102602674	5.99	0.53	0.17	1.69	0.25	1.18	1.25	0.53	0.32	0.15	8.49	0.67	0.59	4.34	0.08	1.23	4	40.9	0.44	0.53	0.59	0.05	0.05	0.16
102586803	LOC102586803	1.65	0.05	0.05	0.06	0	0.05	0.39	0.05	0	0.33	0.06	0.11	0.72	3.11	0.04	0	0	0.06	0.35	0	0.16	0.06	0	1.18
102604810	LOC102604810	0.65	0.03	0.06	0	15.4	6.08	0.08	0.11	0.18	6.25	0.29	0.15	4.06	2.39	0.15	2.9	1.53	0.63	2	0.08	0.09	3.26	0.33	125.26
102603568	LOC102603568	2.37	0.35	0.31	0.04	0.12	0.08	0.45	0.4	0.68	0.08	0	0	9.13	4.53	0.06	0.04	0	0.04	0.82	0.32	0.18	0.04	0.04	8.7
102577911	LOC102577911	0	0	0	268.87	0	274.99	58.18	2.02	0	0	102.93	385.91	56.5	61.49	0	1720.14	3.94	0	0	0	50.61	2.08	0	0
102579596	LOC102579596	5.94	1.94	1.76	0	0	0	1.6	1.29	1.59	0.05	0	0	1.03	11.48	1.76	0	0	0.1	1.18	0.98	0.66	0	0	0
102605868	LOC102605868	1.77	0	0	0	0	0	0	0.17	0	0.16	0	0	1.03	3.44	0.34	0	0.56	0.22	0.57	0.37	0.31	0	0	1.37
102583658	LOC102583658	15.19	2.32	4.46	0	0.15	0.43	9.37	14.53	39.65	0	0.4	0.1	0.64	16	1.49	51.61	0.1	1.86	2.83	0.67	2.34	0.1	0.32	3.19
102589257	LOC102589257	0.06	0.08	0	0.08	0	0.15	0	0	0.06	0	0	0.08	0.16	0.07	0	0.28	0.08	0.35	0	0	0	0	0	0
102594358	LOC102594358	1.3	0.26	0.46	0	0	0	0.23	0.18	0.13	0	1.33	0	0.68	2.69	0.04	0	0.06	4.72	0.33	0.19	0.15	0	0	0
102579391	LOC102579391	0.34	0.55	0.16	0.09	0.24	0.13	0.25	0.23	0.08	0.47	0.75	0.46	0.19	0.17	0.48	0.5	0.54	0.21	0.13	1.05	1.17	0.5	0.2	8.4
102598854	LOC102598854	0.21	0	0.14	0	0	0	0	0	0.08	0	0	0	0	0.34	0.06	0	0	0.13	0.05	0	0	0	0	0.24
102580236	LOC102580236	4.2	0.09	0.12	0.05	0.05	0.27	0.08	0.2	0.08	0.28	0.05	0.19	1.27	6.06	0.11	0.04	0.5	0.52	1.27	0	0.09	0.05	0	2.71
102585222	LOC102585222	0	0.26	0.35	0	0	0	4.14	0.34	1.21	1.87	0	0.4	0.8	0.12	0.53	0	0	0.3	0.48	0.61	3.66	0	0	0.28
102583298	LOC102583298	13.83	3.41	9.55	9.4	2.04	20.04	1.05	2.46	1.21	8.36	63.01	7.69	16.52	33.4	1.46	16.58	14.11	99.24	15.8	3	1.9	1.77	8.07	5.56
102602188	LOC102602188	2.67	0.32	0	0	0.66	0	0	0	0.53	1.03	0	0	0.34	5.29	0	0	0.37	0	0	0.31	0.34	0	0.37	5.4
102595544	LOC102595544	0.16	0.06	0	0.06	0.07	0	0.11	0	0	0.06	0.07	0	0	0.58	0.15	0.35	0	0.57	0.12	0	0	0.07	0.07	6.29
102582977	LOC102582977	9.81	1.33	0.4	0	0	0	0.89	0.38	0.83	0	0	0	0.3	3.16	0	0	0	0.28	0.23	0	0.09	0	0	0.11
102603528	LOC102603528	0	0	0.14	1.32	0.88	0.08	0.07	0	0.32	0.31	2.22	1.7	0	0	0.06	0.85	2.84	18.43	0	1.64	0.66	0.17	0	11.17
102594521	LOC102594521	1.32	0.56	2.92	0	0	0.22	0.72	0.39	0.57	0.58	0	0.11	2.89	10.54	0.55	0	0	1.16	1.14	1.16	0.87	0.12	0	2.34
102586615	LOC102586615	0.27	1.51	0.19	0.43	2.79	0.63	3.23	0.92	1.27	14.36	0.33	0.33	0.22	0.2	3.17	1.5	0.12	0.25	0.3	0.2	1.25	1.42	0.12	59.16
102581976	LOC102581976	5.47	0.39	0	0	0	0.26	1.31	0	0.22	0.27	0.13	0.27	0.81	10.19	0.32	0	1.29	1.05	1.44	0	0.51	0	0	3.14
102599469	LOC102599469	32.38	0.44	0.64	0	0.17	0.05	1.49	0.38	0.37	0	0.11	0	0.96	10.17	0	0	0	1.06	0.66	0	0.21	0	0	0
102602329	LOC102602329	99.5	0.25	0.37	0.61	0.09	1.7	0.96	0.89	0.39	8.02	0.34	3.04	23.68	108.96	0.18	0.05	13.62	5.69	29.7	0.86	0.34	0	0	56.84
102596373	LOC102596373	0.11	0	0	0	0	0.06	0	0	0	0.07	0.26	0	0	0.18	0	0	0.07	1.08	0	0	0	0	0	0.14
102605400	LOC102605400	12.01	2.36	0.35	0	0	0.19	0.36	0.51	0.5	0.2	1.63	0	0.41	4.25	1.3	0	0.22	17.55	1.99	0.37	0.39	0	0.22	0.22
102598017	LOC102598017	0.52	1.1	1.23	0.13	2.15	19.18	2.06	3.25	2.15	0.4	2.86	0.44	1.03	0.69	0.61	2.71	3.58	1.1	3.96	1.83	0.88	0.86	0.48	0.48
107058287	LOC107058287	0.15	0.05	0.04	0.09	0.05	0.09	0	0	0	0.05	0.05	0.05	0.05	0.04	0	0	0.1	0	0.08	0.26	0.09	0	0	0.05
102581393	LOC102581393	6.78	0	0.08	0.18	0	0.09	0.39	0.3	0.07	0.8	0.09	0.53	3.65	18.67	0.14	0	1.33	0.69	3.67	0.16	0.17	0	0	4.54
102588458	LOC102588458	0.04	0.09	0.04	0	0.09	0	0.26	0.29	0.57	0	0.22	0.74	0.09	0.12	0	0.21	0	0.59	0	0	0.1	0	0	0.43
102601855	LOC102601855	0	0	0	0.11	0.22	0.12	0.11	0.09	0	0.13	1.02	1.4	0.55	0.46	0.1	0	0	0	0.11	0.12	0.12	0	0.27	0.27
102577909	LOC102577909	2.83	0.24	0.85	10292.2	65.63	8553.55	22.55	1.65	0.4	144.22	790.48	2459.82	7.56	20.2	2.04	5013.39	1353.69	68.38	0.76	0.56	2.07	9.85	246.48	0.16
102591975	LOC102591975	24.86	0.98	0.5	1.26	0.58	0	0.13	0.72	0.71	0	7.63	0.85	0.86	5.7	0	0	1.84	8	0	0	0	0	0.15	0.46
102598652	LOC102598652	0	0.48	0	0	0.17	0	0.22	0	0	0	0.17	0	0.17	0	0.14	0.22	0.13	1.23	0	0	0	0	0	0
102600113	LOC102600113	1.08	0.06	0.14	0	0	0.03	0.08	0.05	0.21	0	0.06	0	0.22	0.64	0.02	0.11	0	0.31	0.08	0.06	0.03	0.07	0	0.76
102587965	LOC102587965	2.07	0.59	0.37	0.09	0.09	0.41	0.35	0.13	0.22	0.21	0.46	0.21	0.72	1.84	1.73	0.33	0.38	1.37	0.6	0.76	0.31	0.16	0	6.08
102580088	LOC102580088	0.23	1.09	0	0.05	0.06	0	0.2	0	0.09	0	0.11	0.05	0.17	0.75	0	0	0	0	0	0.1	0	0.18	0	1.82
107058354	LOC107058354	18.87	0.77	0.49	0.22	0	1.08	1.4	0.76	0.19	3.39	0.45	1	6.65	31.71	0.72	0	4.58	2.26	5.95	0.82	0.21	0	0	14.85
102594740	LOC102594740	3.16	0	0.32	0.05	0.05	0.44	0.16	0.27	0.15	0.27	2.12	0.13	2.37	3.86	0.84	0.37	0.15	4.46	0.62	0.37	0.68	0	0	0.24
102602014	LOC102602014	1.12	0	0.51	0	0.79	2.24	0.35	0	0.16	0	0	0	2.78	3.06	0	0.36	0	0.22	0.88	0	0	0.21	0	30.83
102578526	LOC102578526	2.6	0.5	0.45	0	0	0	0.3	0.29	0.32	0.04	0	0	0.98	4.52	0.14	0	0	0.38	1.07	1.16	0.28	0	0.14	1.54
102601059	LOC102601059	0.11	0.2	0.3	0.2	0.19	0.12	0.12	0.06	0	0	0.3	0.07	0.62	0.82	0.11	0.3	0.58	0.23	0.13	0.06	0.06	0.06	0.07	21.49
102593204	LOC102593204	25.93	1.35	4.83	0.11	0.47	0.22	0.51	1.45	4.08	0	0.23	0.57	80.85	28.34	0	0	0	0.39	5.06	0.42	1.96	0.25	0	107.41
102598390	LOC102598390	0.3	0	0	0	0	0	0	0	0	0	2.21	0.18	0	0.83	0	0	0	6.37	0.16	0	0	0	0	0.2
107058392	LOC107058392	0	0	0.79	0	0	0	0	3.09	0	0	1.85	0	1.92	1.78	0	0.9	0	2.17	0	0.9	0	0	0	0
102589249	LOC102589249	13.55	4.24	6.24	0.15	0.1	0	3.5	1.92	1.89	0	0.15	0.1	0.94	12.96	0.63	4.15	0.11	0.94	1.34	0.36	1.3	0.05	0.05	0.68
102602279	LOC102602279	1.45	3.68	7.4	0	0.42	0.3	36.28	3.25	3.01	9.23	0.11	0	116.72	4.06	18.02	0.09	0.11	0.12	19.5	15.43	28.69	0.56	0.11	4.45
102600887	LOC102600887	3.07	1.22	1.82	0.27	0.28	0	1.24	0.12	1.83	2.24	3.09	0	0.14	8.2	1.45	0.13	0.15	2.18	0.12	0.76	0.4	0.15	0	0.45
102579094	LOC102579094	0.25	0	0.05	0	0	0	0.05	0	0.1	0	0	0	0	0.6	0	0	0.06	0.07	0.05	0	0.11	0	0	0.58
102601653	LOC102601653	0.3	0.05	0.05	0	0	0	0	0	0	0	0.75	0	0.11	0.43	0	0	0	2.23	0	0.05	0.05	0	0	0
102591233	LOC102591233	1.24	0	0.07	0.08	0	0.16	0.15	0.14	0	0.08	0.43	0.08	0.42	2.43	0.07	0.15	0	2.91	0.3	0	0.08	0	0	2.96
102594345	LOC102594345	0.11	0.2	0.18	0.53	0	0.32	2.33	0.91	1.56	1.83	1.3	0	1.01	0.12	0.16	0.12	0.94	2.11	1.88	1.9	2.53	0.65	0.43	0.14
102590176	LOC102590176	1.82	0.1	0.62	0	0	0.1	0	0.25	0.17	0	0.2	0.1	0.91	5.01	0.32	0	0	0	2.08	0.09	0.29	0	0	0
102600441	LOC102600441	4.96	0.47	0.58	0.14	0	0.82	0.46	1.84	0.39	0	0.1	0.14	0.95	4.94	0.3	0.43	0.15	3.21	0.72	0.26	0.58	0	0	2.57
107059668	LOC107059668	18.16	0.15	0.17	0.76	0	1.11	0.5	0.29	0.13	1.34	0.04	0.71	6.52	23.78	0.12	0.14	3.29	2.63	6.11	0.24	0.21	0	0	14.1
102579211	LOC102579211	0	0	0.06	0.06	0	0	0	0	0	0	0	0	0	0.35	0	0.23	0	0.14	0.11	0	0.06	0	0	7.84
102597115	LOC102597115	5.53	1.92	0.07	0.15	0	0.08	0.21	0.13	0.52	0	12.97	2.63	0.39	3.18	0.13	0.21	1.5	3.14	0.42	0.57	0	0	0.67	0.83
102603167	LOC102603167	5.42	0.44	0.96	0.72	0.85	0.94	0.41	0.41	0.37	3.18	3.76	0.12	1.1	7.84	0.3	1.01	0.47	10.41	1.91	1.3	0.87	0.56	0.52	0.34
102580035	LOC102580035	11.12	5.39	6.61	23.26	42.98	2.31	4.9	1.61	2.05	35.45	38.57	2.29	299.13	7.84	1.86	4.88	5.22	247.65	3.41	2.48	2.17	0.86	0.17	208.92
102598494	LOC102598494	0.08	0	0	0.1	0	0.28	0	0	0	0.2	0.7	0	0.1	0	0	0	0.11	2.54	0	0	0	0	0	4.1
102581558	LOC102581558	0.03	0	0	0.07	0	0.04	0	0	0	0	0	0	0.26	0.17	0	0.13	0.16	0.08	0.03	0	0	0	0.04	2.72
102594573	LOC102594573	0	0	0	0.14	0.99	0	0.12	0.12	0	0.35	0.07	0	0.14	0	0.17	0	0	0	0	0.19	1.11	0.45	0.07	0.45
102588174	LOC102588174	3.27	51.32	38.23	0.44	8.21	3.48	3.13	7.98	1.97	9.91	1.43	1.66	96.66	5.5	508.44	2.24	0.76	1.48	4.46	53.42	22.35	10.54	18.01	29.61
102594141	LOC102594141	1.81	0.28	0.73	0	0	0	0.06	0.42	0.59	0	0.07	0	0.14	2.48	0	0	0	0.32	0.57	0.13	0	0	0	0.38
107062615	LOC107062615	0	0	0	0	0.11	0.07	0.06	0.06	0.03	0.22	0.15	0.04	0	0	0	0.26	0.19	0.23	0.03	0	0.07	0.15	0.25	3.21
102598452	LOC102598452	8.72	18.41	15.21	32.17	3.5	3.97	17.99	6.28	0.8	72.41	183.78	42.4	51.77	13.45	45.33	0.25	13.56	421.62	132.21	107.1	86.81	23.48	15.41	56.06
102594128	LOC102594128	0.73	1.1	0	0	0.27	0	7.38	3.27	2.83	0	0.13	0.27	0.4	0.12	1.69	0.24	0	5.3	0.12	0.12	6.04	0	0	0
102604326	LOC102604326	7.62	0.73	1.64	0	0.05	0.09	0.57	0.86	1.15	0.05	0	0.05	7.76	10.19	0.89	0	0.05	0.41	2.09	1.56	1.26	0.05	0.05	7.01
102591501	LOC102591501	5.26	0.07	0	0.07	0	0.26	0	0.06	0	0.41	0	0.07	1.38	6.57	0	0	1.17	0.15	1.48	0.13	0	0	0	3.22
102582186	LOC102582186	1.02	0	0.23	0.13	0	0	0.06	0.03	0.03	0	0.07	0.03	0.52	1.86	0	0	0.1	0.4	0.32	0.03	0	0	0	2
102590617	LOC102590617	0.05	0	0	0.16	1.26	1.32	0	0	0	0.33	0.07	0.19	0.2	0	0	0.15	0.62	0.58	0.03	0	0	0.1	0.14	1.35
102588413	LOC102588413	0.09	0	0	4.55	0.11	0	0.57	0	0	2.58	0.75	0	0	0.07	3.74	0	0	2.59	51.38	9.4	0.23	5.84	0	0.34
102593993	LOC102593993	344.38	127.57	178.34	1.67	1.83	0	54.26	50.82	88.16	0.46	0	0	9.2	411.9	62.1	0	3.52	241.18	19.92	40.85	40.29	0	0	0.12
102581337	LOC102581337	61.89	11.04	14.49	0	0.24	0	28.19	6.35	11.3	0	2.83	0	17.19	118.31	3.75	0	0	10.39	34	11	4.29	0	0.13	0
102586818	LOC102586818	0.35	0.23	1.22	1.32	0.12	0.29	0.25	0.38	0.33	0.19	2.29	0.3	1.57	3.41	0.45	0.96	1.19	8.32	1.22	0.8	0.72	0.07	0.05	0.79
102585629	LOC102585629	247.08	7.57	2.63	0	0	0	10.3	8.41	8.92	0	2.24	0.56	0.85	192.1	0	0.26	0	32.28	6.24	1.04	4.36	0	0	0
102594609	LOC102594609	2.62	0	0	0.05	0	0.31	0.04	0.12	0	0.05	0	0.05	0.23	1.95	0	0.04	0.1	0.97	0.33	0	0.04	0	0	0.64
102592498	LOC102592498	0	0	0	0	0	0	0.16	0.05	0	0	0	0	0.6	0.05	0.05	0.05	0.06	0	0.05	0	0	0	0	1.06
102589828	LOC102589828	0.52	0.62	0.25	0.06	0.06	0	2.89	0.82	1	0.57	0.46	0.11	0.46	0.1	0.37	0.1	0.06	2.68	0.98	1.04	0.38	0.12	0	0.24
102596045	LOC102596045	2.35	0.8	1.16	0.2	0	0.2	1.82	0.6	0.17	0	4.86	0.1	7.19	2.41	0.25	0.19	0.77	15.21	1.38	1.49	1.45	0.22	0.44	0.65
102578277	LOC102578277	0.4	0.34	0.32	0	0.02	0	2.2	0.34	0.36	0.05	0.02	0	0.46	0.46	0.23	0	0	0.24	2.11	0.46	0.51	0	0	0
102592590	LOC102592590	6.69	0.3	1.19	0.77	0.04	2.18	0.65	1.43	0.79	0.04	0.22	0.13	1.04	6.55	0.17	3.44	1.57	4	0.74	0.28	0.65	0	0.09	3.18
102580787	LOC102580787	2.62	0.1	1.08	0	0	0	0.17	0.12	0.53	0	0	0	2.44	7.07	1.4	0	0	0.16	0.88	1.68	0.87	0	0	3.79
107062282	LOC107062282	5.02	1.4	2.49	8.68	3.72	11.31	2.58	0.86	1.35	19.79	12.43	2.27	22.41	8.84	1.49	18.11	2.68	47.33	7.19	4.18	2.58	4.04	1.34	0.66
102582747	LOC102582747	3.33	0.38	0.57	1.52	1.3	1.53	0.43	0.85	0.6	0.86	4.08	0.99	1.51	2.4	0.41	1.33	2.43	14.24	0.89	0.28	0.58	0.97	1.28	0.77
102585952	LOC102585952	0.32	0.05	0.04	0	0	0	0	0	0.04	0.05	0.05	0	0.05	0.39	0.04	0	0	0.11	0	0	0.04	0	0	0
102602632	LOC102602632	1.06	0.23	0.21	1.12	1.92	2.03	0.21	0.2	0.19	1.03	9.4	0.57	9.2	3.9	1.69	0.88	8.59	8.57	1.3	1.51	0.34	0	0.85	85.69
102597737	LOC102597737	3.49	0	0	0.12	0.12	0	0	0	0.1	0.24	0	0	0.49	3.42	0	0	0.13	0	0.66	0	0.12	0	0	1.82
102592871	LOC102592871	1.09	5.3	6.85	0.68	1.72	2.4	26.18	5.74	8.7	3.55	4.55	1.3	6.72	1	3.71	3.72	1.01	14.47	3.38	20.19	20.18	1.3	1.42	43.49
102580064	LOC102580064	0.04	0	0	0.86	0	0	0.09	0.02	0.04	0	0.03	0.05	0	0	0	0.02	0.13	0.34	0	0.32	0.24	0.05	0.03	0.57
102602876	LOC102602876	11.97	1.18	2.69	3.04	0.54	0.38	0.72	2.82	1.66	0.68	1.22	1.2	14.7	13.15	0.11	0.61	1.15	0.75	3.25	1.97	1.02	0.14	0.14	15.48
102601922	LOC102601922	0.32	0	0	0	0	0	0	0.07	0	0	0.04	0	0.12	0.81	0.03	0	0	0.22	0.21	0	0	0	0	0.33
102601324	LOC102601324	0	0	0.22	0	0.5	0.31	0	0	0	0.08	2.15	0.16	0.16	0.89	0	0.07	0.17	2.37	0.07	0	0	0	0	0
102596601	LOC102596601	26.66	0.33	0.15	0.16	0	0.8	0.9	0.28	0.83	1.01	0	0.5	4.38	32.65	0.27	0	2.53	1.88	5.26	0.31	0.32	0	0	8.25
102579720	LOC102579720	83.28	6	15.57	0	0.2	0	2.28	8.11	10.67	0	0	0.05	1.99	50.63	0.75	0	0	3.42	10.22	2.47	1.11	0	0	0
107061416	LOC107061416	26.36	3.99	9.48	0	0	0	8.3	5.82	5.44	0	0.32	0	0.64	152.34	1.27	0	0	3.24	15.3	4.14	6.54	0	0	0
102602977	LOC102602977	17.91	5.13	36.62	0.62	0.3	4.38	10.83	114.8	23.3	0	0.83	0.48	0.39	21.62	0.54	20.68	0.15	55.6	4.52	6.13	1.17	0.1	0.52	9.55
102584308	LOC102584308	5.23	1.72	4.1	2.15	0.68	2.74	2.35	2.39	1.3	1.57	8.56	3.34	36.79	16.38	2.56	0.38	33.25	42.67	10.39	2.91	3.12	0.39	1.17	1.86
102583557	LOC102583557	2.76	0.8	2.34	0	0	0	0.31	0.2	0.1	0	0.12	0	0.35	6.84	0	0	0	0.52	2.19	0	0	0	0	0
102587220	LOC102587220	7.78	0.24	0.17	0	0	0.18	0.04	0.08	0.12	0.13	0	0.03	0.87	16.34	0.08	2.32	0	0.22	0.38	0	0.05	0.15	0.1	0.07
102593133	LOC102593133	2.75	0.69	0.62	0	0	1.01	0.16	0.15	0.88	0	0.18	0	0.18	4.21	0.43	5.85	0	2	0.48	0.98	0.51	0	0.39	1.14
102599130	LOC102599130	0.04	0.41	0.18	0	0.16	0.49	0.28	0.43	1.07	0.02	0.54	0.07	0.83	0.74	0.88	0.17	0.15	3.16	0.33	0.56	0.38	0.05	0	5.41
102581923	LOC102581923	7.73	1.99	2.21	0.68	0.45	0.7	2.03	2.18	0.8	0.4	0.45	0.12	1.78	7.94	1.29	0.51	0.9	5.34	2.51	1.72	1.43	0.09	0	2.53
102593156	LOC102593156	1.09	0.09	0.08	0.19	0	0	0	0	0	0	0.29	0.28	0.86	1.8	0.08	0.09	0.3	3.6	0.34	0.09	0.27	0	0	0
102589547	LOC102589547	3.2	0.26	1.12	0	0.12	0.15	0.61	0.39	0.41	0.19	0.08	0.15	3.15	8.22	0.28	0	0.04	1.58	1.45	0.8	0.61	0.16	0.12	5.39
102590128	LOC102590128	0.73	0.12	0.17	0	0	0	0	0	0.05	0	0	0.06	0.06	2.44	0.2	0	0.2	0.49	0.17	0.29	0.06	0	0	0
102585300	LOC102585300	11.34	3.88	5.66	1.12	1.48	4.36	2.43	4.46	3.18	0.81	3.59	1.23	8.48	13.46	5.81	3.05	4.34	15.32	5.78	4.63	3.98	1.41	1.1	11.23
102581634	LOC102581634	2.93	0.46	3.52	0	8.49	2.23	0.42	0.79	0.51	0.16	0.16	0.93	7.53	47.35	1.87	0.14	2.35	0.88	13	3.44	1.64	0.34	0	0
102590813	LOC102590813	0.39	0.18	0.26	0.06	0	0	0.05	0.3	0.05	0	6.16	0	0.18	0.38	0.05	0	0.06	13.1	0.05	0.05	0.11	0	0	0
102583731	LOC102583731	0	0	0	1.49	0.35	12.47	0	0.1	0.05	0.06	0.23	0.68	0.12	0	0	1.88	0	0.13	0	0	0	9.5	9.23	0
102597374	LOC102597374	0.06	0	0.06	0.14	0.21	0.13	0	0	0	0.07	0.07	0	0.21	0.19	0	0.13	0.07	0	0	0	0	0.07	0	0.52
102590129	LOC102590129	0.21	0	0.03	0	0	0.02	0	0.02	0.02	0.04	0.02	0.05	0.96	0.53	0	0	0	0	0.02	0.08	0.07	0.06	0.1	0.87
102605262	LOC102605262	18.4	101.05	22.08	7587.5	9.51	476.25	655.66	45.86	15.22	0.91	108.31	779.68	220.71	10.92	1.44	1942.86	119.52	151.89	1.21	0.96	63.03	17.17	270.5	0.16
102582629	LOC102582629	0.19	1.39	2.39	0.17	1.67	0	11.36	4.06	4.03	0.62	0.63	0.39	4.03	1.78	4.61	0.56	0.06	0.25	4.38	10.49	14.96	1.03	0.06	5.6
102595597	LOC102595597	3.62	0.08	0.14	0	0	0.23	0.21	0.27	0.4	0	0	0.16	0.8	4.19	0.13	0.14	0.43	0.27	0.65	0	0	0	0	1.02
102598174	LOC102598174	0.18	0.32	0.1	0.11	0.33	0	0	0	0	0	0	0	0.66	0	1.05	0	0.12	0.12	0	0	0.1	0	0	0.23
107057829	LOC107057829	0	0.67	0	0.09	0	0	0.1	0	0.08	0	0	0	0.1	0.07	0.08	0	0	0	0	0.35	0.3	0	0	0.67
102605059	LOC102605059	0.39	0	0.16	0	0	0	0	0.1	0.05	0	0	0	0.12	0.43	0	0.11	0.06	1.2	0.11	0.05	0.11	0	0	0.32
102590099	LOC102590099	26.2	0.37	0.46	0	0.05	0	0.66	0.59	0.23	0	4.28	0	0.33	9.89	0.04	0	0	16.52	0.89	0.3	0.4	0	0	0.05
102582513	LOC102582513	0.05	0	0	0.23	0	0	0	0	0	0	0	0	0	0.32	0	0	0	0	0.05	0	0	0	0	0.38
102590902	LOC102590902	3.46	0.05	0.04	0.05	0.24	1.8	0.21	0.24	0.27	0.05	0.24	0.5	0.19	0.71	0	1.3	0.15	5.13	0.25	0	0.04	0	0	2.67
102587275	LOC102587275	1.6	1.74	1.11	0.08	0.43	0.24	0.52	0.43	0.28	0	0.17	0.08	0.17	0	0.07	0	0	0.28	0	0	0.08	0.09	0.07	0
102594850	LOC102594850	9.64	0	0.37	0.07	0.07	0.47	0.25	0.06	0.17	0.07	0	0.21	2.92	10.56	0	0	1.26	1.24	2.56	0	0	0	0	4.13
102580538	LOC102580538	0.01	0.09	0.2	0.03	0.08	0.03	0.6	0.35	0.22	0.41	0.05	0.12	0.13	0.18	0.13	0.26	0	0.09	0.49	0.11	1.82	0.12	0.1	2.44
102584535	LOC102584535	51.32	21.85	23.32	0	0.75	0	21.72	10.2	22.3	0.19	0	0	4.71	48.95	8.84	0	0	9.47	3.01	7.24	8.08	0	0.2	1
102594599	LOC102594599	0.22	0	0.08	0.65	0.31	5.4	0	0	0.04	0.92	4.95	1.69	0.09	1.34	0.14	2.3	1.31	28.62	0.08	0.2	0.21	0.7	1.6	1.08
102596573	LOC102596573	0.04	0	0	0.15	0	1.54	0	0	0	0.1	1.2	0.1	0.41	0.05	0	6.3	0.05	0.74	0.05	0.05	0.1	0.05	0	0.16
102593777	LOC102593777	1.14	0.54	0.86	22.78	9.75	0.82	0.71	0.18	0.26	13.47	28.41	7.76	1.1	3.89	0.11	2.73	5.43	1.7	1.03	0.43	0.2	9.05	10.53	2.61
102585863	LOC102585863	1.35	0	0	0	0	0	0.37	0	0	0	0.42	0	20.51	0.19	0	0	0	0.94	0.19	0.19	0	0	0	0
102590303	LOC102590303	0.22	0	0.06	0	0	0.46	0	0.06	0	0	0.27	0	0.2	0.61	0	0.43	0.07	2.71	0.12	0.12	0	0	0	0.72
102593789	LOC102593789	30.29	1.97	7.27	1.15	4.8	1.55	2	2.17	3.9	0.97	0.52	1.02	37.75	33.43	0.72	1.05	0.41	3.02	13.94	1.7	1.57	1.04	0.55	54.8
102581308	LOC102581308	0.87	0.05	0	0	0	0	0.05	0.05	0	0	0.66	0	0	1.28	0	0	0	0.79	0.44	0.2	0.05	0	0	0
102603824	LOC102603824	30.67	0.28	0.5	0.09	0	1.56	0.76	0.4	0.16	2.33	0.1	1.04	5.57	43.2	0.29	0	5.53	3.23	7.4	0.61	0.63	0	0	19.62
102591867	LOC102591867	0	0	0.21	0	0	0.23	0.1	0	0	0.95	2.39	0	0.12	0	0	0	0	7.54	0.11	0.22	0.22	0	0	10.47
102593489	LOC102593489	0.04	0.11	0.05	0.27	0.05	0.05	0.1	0.18	0.18	0	0.16	0.16	0.11	0.05	0.04	0.05	0.11	0.06	0.05	0.2	0.2	0.32	0.11	0.34
107062374	LOC107062374	0.28	0	0.14	0	0.14	0.3	0	0	0.12	0	0	0.31	0.17	0	0	0	0.16	0.35	0	0	0	0	0.19	0
102581614	LOC102581614	2.85	5.76	0.58	8.18	25.72	30.45	0.48	0.79	1.55	12.01	17.57	28.34	5.65	1.58	0	21.44	5.33	5.4	0.84	18.15	0.76	1.73	10.42	212.41
102603846	LOC102603846	11.97	0.98	1.24	0	8.76	0	0.73	0.59	0.86	1.37	0.08	0.08	18.62	12.37	0.2	0.04	0	5.3	3.47	0.56	0.27	1.99	0.4	10.75
102594586	LOC102594586	1.1	0.49	0	75.58	0.24	61.01	3.89	0.31	0	0	10.12	1.71	0	0	0.1	47.52	9.75	1.37	0	0	0	0	0.18	0
102580837	LOC102580837	14.94	2.28	0.19	0	0.11	0	0.75	0.36	0.26	0.11	0.32	0	0	0	0.08	0	0	59.09	0.1	0.39	0.2	0	0	2.15
102601686	LOC102601686	0	0	0	0	0.59	0	0.09	0	0	1.74	0	0	0	0	0.21	0	0	0	0	0.05	1.48	0	0	4.14
102587403	LOC102587403	3.97	0.32	0.8	2.48	0	17.29	0.52	0.58	0.48	0	16.17	6.13	0.16	6.6	0.03	14.02	9.57	39.45	0.85	0.35	0.49	0.97	1.01	0.21
102598057	LOC102598057	0.2	0.48	0	2.55	41.97	0.12	1.21	0.21	0.41	36.15	4.11	2.33	0.12	0	3.16	11.66	1.46	5.53	0.22	9.71	17.21	11.04	7.59	427.18
102596748	LOC102596748	4.21	0.59	0.63	0.71	0	0.95	0.53	1.25	0.59	0.11	0.11	0.32	0.38	2.92	0.44	1.59	1.46	6.91	0.64	0.15	0.72	0	0	2.69
102581997	LOC102581997	0.07	0.33	0.37	0.5	15.01	2.69	2.63	0.43	0.35	15.68	0.09	0.17	0.34	0.15	0.27	4.46	0.18	1.99	0.61	0.54	2.64	1.09	0.09	112.43
102583076	LOC102583076	0.16	0	0.17	0	0	0	0	0.08	0.08	0	0.19	0	0.1	0	0	0	0	0.32	0	0	0	0	0	0
102601897	LOC102601897	0.13	0	0	0	0	0	0	0	0.04	0	6.39	0.05	0.11	0.38	0	0	0.23	11.69	0.05	0	0	0	0	0.56
102577797	LOC102577797	59.4	56.54	61.34	0	0	0	33.74	43.25	52.32	0	23.53	0	31.96	74.79	26.43	0.08	0	16.46	47.36	58.22	55.31	0.27	0.09	0.09
102584686	LOC102584686	0.96	9.05	35.86	0.64	3.54	8.06	38.07	54.77	52.97	2.7	20.48	5.7	8.46	22.38	27.54	18.15	3.9	23.43	28.92	30.34	131.73	2.15	1.94	0.17
102605913	LOC102605913	0.07	0.05	0.08	0.02	0.04	0.02	1.03	0.26	0.16	0.26	0.09	0	0.59	0.3	0.37	0.2	0	0.53	1.07	0.56	1.29	0	0	0.14
102584655	LOC102584655	0.03	0	0.03	0	0.56	0.04	0.07	0.07	0.13	0.08	0.31	0	0.58	0.77	0.03	0.03	0.17	1.38	0.24	0	0.04	0.04	0	1.2
102602603	LOC102602603	0	0	0	0	0.11	0	0.2	0	0	0.13	0	0.06	0	0	0	0.17	0.06	1.78	0.11	0	0	0	0.18	3.81
102586387	LOC102586387	0.82	0.22	0	0	0	0	0	0.09	0.09	0	0.11	0	0	0.4	0.09	0	0	0.62	0.1	0	0	0	0	0
102600720	LOC102600720	2.51	0	0.12	0.27	0.14	0.35	0.16	0.5	0.3	0	0.09	0.22	0.59	1.51	0.11	0.37	0.19	1.77	0.2	0.04	0.13	0	0.05	0.92
102594045	LOC102594045	0	0.19	0	0.13	0.53	0	0.8	0.16	0.11	0.71	0	0.13	0.13	0	0.72	0	0	0	0.12	1.47	3.03	0.21	0	0.14
102594787	LOC102594787	0.62	1.16	0	0	0	0	7.25	4.69	1.33	0.34	0.11	0	0.23	0	0.95	0	0	3.09	0.1	0.2	4.53	0	0	0
102580376	LOC102580376	1.5	0.88	0.75	1.33	2.74	0	6.28	0.78	0.77	3.47	0.1	0	13.28	0.09	6.14	0.85	0.05	1.04	1.63	1.59	6.77	0.12	0.11	48.01
102586934	LOC102586934	1.57	0.14	0.15	0	0.11	0.23	0.06	0.55	0.2	0.03	0.11	0.17	0.17	1.46	0.06	0.47	0.07	0.81	0.12	0.03	0.23	0.04	0	1.1
102584856	LOC102584856	0.77	0.31	0.41	0.61	1.26	2.68	0.14	0	0.13	0.47	0.32	0.31	0.16	1.56	0.25	1.28	0.17	14.03	0.14	0.14	0.75	0.51	0	3.01
107058508	LOC107058508	2.63	0.1	0	0.21	0	0.1	0.28	0	0	1.07	0.11	0.21	1.82	5.32	0	0	0.8	0.36	1.15	0.1	0.1	0	0	4.9
102596973	LOC102596973	0.24	0.29	0	0.78	4.72	0	1.89	0.11	0.21	2.36	0.9	0.83	0	0	0.15	0.56	0	1.38	0	0	0.06	3.02	0	11.12
102588775	LOC102588775	4.29	0.32	0.29	0.04	0.11	0.24	0.47	0.57	1.04	0.47	0.07	0.11	1.11	5.12	0.14	0.19	0.46	0.56	1.03	0.13	0.1	0.04	0	1.71
102591861	LOC102591861	1.43	0.11	0.15	0.06	0.06	0	0.12	0.14	0.26	0	0	0.03	0.68	2.34	0.02	0	0.09	0.32	0.36	0.21	0.11	0	0.03	3.43
102595712	LOC102595712	3.38	0.1	1.35	0.1	0.1	0	0.55	0.09	0.34	2.18	0.31	0	13.31	4.01	0.33	0	0	0.12	2.22	0.28	0.39	0	0	0.55
102589757	LOC102589757	0	0.46	0.52	0	0	0	2.1	0.4	0.68	2.02	0	0	0.47	0	0.38	0.32	0	0.26	0.85	1.08	1.57	0	0	0.63
107057750	LOC107057750	0.26	0	0	0.32	0.16	0	0	0.14	0	0.65	0.16	0.32	0.33	0.15	0	0.44	0.17	0.73	0	0.15	0	0.18	0	0
102582971	LOC102582971	0.21	0.74	0.33	0.99	2.54	1.56	3.46	2.01	0.73	3.42	14.21	1.5	0.76	1.14	0.8	3.54	2.16	25.47	0.45	0.57	0.48	3.25	1.22	2.28
102603810	LOC102603810	0.32	0.29	0.17	0	0	0.09	2.53	0.33	1.55	1.19	0	0.2	0.1	0	1.02	0.09	0	0.55	0	3.15	12.37	0.95	0.42	7.04
102598614	LOC102598614	1.43	0	0	0	0	0.07	0.06	0.06	0.06	0.07	0	0	0.49	3.57	0	0	0	0	0.44	0.06	0	0	0	2
102588485	LOC102588485	3.56	0.11	0.49	0.33	0.11	1.07	0.89	0.19	0.28	0	20.78	0.11	7.37	2.72	0.53	0	0.48	73.62	2.2	0.3	0.32	0.24	0	59.65
102590966	LOC102590966	0.21	0.08	0	0	0	0	0	0	0.07	0.17	0.87	0.09	0.09	0	0	0	0.18	0	0.23	0.24	0.33	0	0.09	0.55
102592775	LOC102592775	2.57	0.11	0.61	0	0.12	0.11	0.31	0.49	0.48	0	0	0	3.73	7.68	0	0	0	0.78	1.46	0.21	0.11	0	0	8.56
102595187	LOC102595187	0	0.15	0	0	0	0	0.62	0.07	0.19	0	0	0	0.47	0	0.19	0.14	0	0.09	0	0.21	0.07	0	0	0.66
107060286	LOC107060286	2.67	0.32	0	0	0.66	0	0	0	0.53	1.03	0	0	0.34	5.29	0	0	0.37	0	0	0.31	0.34	0	0.37	5.4
102591235	LOC102591235	13.25	5.28	38.7	0	26.1	13.56	9.26	13.94	5.35	7.2	2.82	0.72	109.43	85.43	17.08	1.02	2.21	7.35	57.24	9.78	9.48	3.16	0.75	87.47
102578498	LOC102578498	5.36	49.9	1.22	0	3.77	27.83	9.31	4.15	6.77	0	0	0	1.67	1.51	4.73	9.54	2.57	1.07	4.64	17.26	0.23	0	0	27.34
102597633	LOC102597633	837.12	10.81	95.19	2.21	3.4	0	83.46	13.21	11.64	0	19.76	0	421.8	967.7	7.2	0.59	0.35	96.67	176.24	159.04	7.06	0	0.17	0
102580960	LOC102580960	0.4	0	0.07	0	0	0	0	0	0	0	0.25	0	0	0.15	0	0.07	0	0.09	0	0	0	0	0	0
102602376	LOC102602376	1.43	0.07	0.08	0.18	0.05	0.15	0.16	0.17	0.07	0.09	0.11	0.02	0.16	0.56	0.04	0.36	0.14	0.67	0.14	0	0.08	0.02	0.02	0.9
102583199	LOC102583199	13.26	3.34	7.91	0	0.27	0.51	2.24	2.35	4.29	0.2	0.07	0	10.2	24.66	1.54	0.06	0	6.9	3.41	3.33	2.37	0	0	12.33
102583827	LOC102583827	0.56	0	0.15	5.66	19.53	2.44	1.99	1.32	0.05	287.28	33.75	146.17	4.69	1.71	1.75	0.52	55.83	73.59	16.3	1.75	6	69.75	108.77	6.74
102581521	LOC102581521	3.9	0	0.14	0	0	0.15	0.14	0.13	0	0.32	0.32	0	1.12	6.95	0.38	0	0.69	0	1.14	0	0	0	0	4.59
102594099	LOC102594099	13.98	1.34	3.38	4.44	1.39	6.32	2.49	3.71	2.39	0.64	4.54	1.11	41.08	29.38	0.32	22.93	3.69	14.05	11.04	1.24	1.13	0.09	0.34	16.31
102589600	LOC102589600	0.14	0.06	0.03	0	0	0	0.05	0	0.02	0.03	0.03	0	0	0.15	0.02	0	0	0.16	0	0	0	0	0	0
102597956	LOC102597956	73.82	0.08	0.15	0	0.67	0.16	1.39	0.49	0.34	0.17	1.59	0.25	0.33	43.96	0	0.52	0.18	4.89	0.59	0.08	0.23	0.27	0.27	0.26
102592363	LOC102592363	0.4	0.08	0.07	0	0.24	0.08	1.63	2.09	0.46	0.16	0.65	0	0.16	0.51	0.13	0.29	0.17	3.85	0	0.15	5.06	0.43	0.43	0.94
102593397	LOC102593397	0.18	0.22	3.92	2.67	5.69	0	1.22	0.38	0.56	4.38	0	0.23	0.69	5	2.01	0.21	0.25	3.08	2.24	0.63	0.44	0.25	0.25	61.97
102588133	LOC102588133	0.1	0.18	0.08	0	0.12	0	1.07	0.15	0.28	0.3	0.06	0	0.09	0.05	0.02	0.03	0.03	0.3	0.16	0.28	0.06	0	0	1.17
102589208	LOC102589208	6.78	67.55	14.13	9.09	111.77	0	159.34	86.63	75.2	293.38	13.11	3.32	51.89	30.04	17.4	14.19	1.2	24.9	30.87	123.38	418.69	6.69	0.77	25.55
102598343	LOC102598343	0.29	0	0.19	0	0.07	0	0.06	0.06	0.06	0.07	0.07	0	0.07	0.06	0.06	0	0	0	0	0	0	0.08	0	0.3
102585908	LOC102585908	0.05	0.06	0.22	0.03	0	0	0.52	0.32	0.26	0.38	0.09	0	0.31	0.36	0.4	0.03	0	0.14	0.82	1.5	1.22	0.2	0.1	0.93
102586789	LOC102586789	11.87	0.36	0.44	0.13	0.1	0.23	0.65	0.2	0.28	0.74	0.07	0.49	4.02	17.75	0.48	0.15	1.85	1.04	3.65	0.97	0.47	0.14	0.14	5.87
102586510	LOC102586510	1.72	0	0.63	7.56	6.55	1.13	0.25	0.29	0.14	2.79	9.23	16.94	42.06	2.45	0.02	2.15	3.96	0.89	3.64	0.05	0	1.36	1.13	92.2
102589919	LOC102589919	0	0	0	0.07	0.82	0	0	0	0.12	0.07	0	0.07	0.07	0	0.06	0	0.08	2.92	0	1.13	0.34	0	0	2.33
102596524	LOC102596524	0.45	0.06	0.16	0	0	0	0.05	0.05	0.15	0	0.06	0	0.49	0.93	0.05	0.05	0	0.2	0.11	0.11	0.11	0	0	0.39
102596470	LOC102596470	0	0	0	0	0	0	0.22	0.21	0	0	2.98	0	0	0	0.2	0	0	7.81	0	0	0	0	0	0.26
102595571	LOC102595571	0.13	0	0.54	13108.6	168.24	15768.4	0.11	0	0	331.81	2668.3	8978.47	0.37	0	0	7453.93	2936.92	245.9	0.33	0.11	0	178.7	805.41	122.8
102580361	LOC102580361	4.61	4.9	7.23	5.37	17.93	1.7	6.1	1.25	1.98	18.53	18.52	1.03	176.67	7.26	1.33	1.69	1.15	105.58	2.97	2.2	1.66	1.15	0.25	122.68
102600890	LOC102600890	2.47	0.06	0.11	0.09	0.03	0.46	0.42	0.43	0.34	0.03	0.29	0.06	0.16	1.48	0.15	0.43	0.37	1.45	0.4	0.14	0.18	0	0	1.72
102596999	LOC102596999	2.52	0.04	0.17	0.19	0.08	0.26	0.2	0.37	0.19	0.06	0.27	0.04	0.19	1.69	0.07	0.37	0.09	1.61	0.5	0.13	0.19	0.02	0.07	0.9
102596984	LOC102596984	43.81	23.06	11.65	0.87	0.32	0	449.26	30.64	18.59	0	160.42	0.53	1167.01	72.08	18.4	0	3.43	1755.51	59.59	324.82	14.52	0	0	0
102592066	LOC102592066	2.9	0	0	0	0.19	0	0	0	0	0	1.15	0	0	1.01	0	0	0	3.15	0	0	0	0	0	0
102598649	LOC102598649	0.27	0	0	0.16	0	0.39	0	0	0.14	0.08	0.25	0.32	0	0.22	0	0.74	0.7	0.27	0	0	0	0.18	0.09	0.09
102577707	CBF3	4.86	0.09	0.08	2.54	1.74	0.09	0.85	0	0	2.97	0.48	0	36.28	0.09	0	0	0	3.2	0.34	0	0	0	0	33.58
102583378	LOC102583378	5.47	0.15	0.26	0.26	0.08	0.54	0.44	1.17	0.58	0.02	0.28	0.17	0.4	1.51	0.04	0.64	0.15	3.55	0.39	0.13	0.19	0.02	0	1.92
107061400	LOC107061400	0	0	0.08	0	0	0.27	0.24	0.19	0	0	0	0	0	0.08	0	0.79	0	0	0	0.04	0.26	0	0	0.15
102580972	LOC102580972	10.08	0.77	1.25	0	0	0	1.6	0.91	2.43	0	0.4	0	1.71	25.42	0.31	0	0	2.94	4.45	1.64	1.33	0	0	0
102598968	LOC102598968	0.07	0.24	0	0.16	0	0	0	0	0	0.08	0.24	0	0.32	0.44	0	0.29	0.17	0.27	0	0.07	0.15	0	0	1.2
102592843	LOC102592843	0	0.09	0	0.29	0.1	0	0	0	0	0.49	0.1	0.19	0	0.35	0	0.09	0	0	0.09	0	0	0.21	0.1	0.1
102596381	LOC102596381	3.05	0	0.17	0	0	0.18	0.17	0.11	0	0.13	0	0.19	1.22	3.34	0	0	0.68	0.43	1.09	0	0	0	0	2.86
102583063	LOC102583063	2.99	0	0.3	0	0.7	0.17	0	0.29	0	0.18	0.18	0.17	1.06	4.78	0	0	0	0.2	1.25	0	0	0.19	0	4.49
102590395	LOC102590395	8.18	0	0.13	0	0	0.3	0.14	0.13	0	0	0	0	1.86	10.39	0	0	0.5	0.52	1.94	0.28	0.15	0	0	1.66
102589880	LOC102589880	0	0	0.12	0	0	0	0.28	0	0	0.16	0	0.3	0.16	0	0	0.38	0	0	0	0.18	0.17	0	0	0
102598405	LOC102598405	0.44	0.03	0.28	0.06	0	0.15	0.08	0.13	0	0.03	0.03	0	0.66	0.67	0.07	0.06	0.03	0.69	0.2	0.06	0.06	0	0.03	0.33
102596796	LOC102596796	6.8	1.75	4.12	0	0	0	2.44	1.51	2.46	0	0	0	7	31.86	0	0	0	1.37	6.99	1.4	1.18	0	0	27.19
102597205	LOC102597205	1.05	0	0.24	0	0.28	0.09	0.28	0.19	0	0.09	0.09	0	1.41	2.37	0	0	0	1.27	1.52	0	0	0	0	1.11
102586302	LOC102586302	9.91	0	0.12	0	0.14	0.59	0.25	0.24	0.12	2.58	0	0.71	5.06	19.3	0.2	0	3.33	1.25	4.98	0	0.14	0	0.15	12.84
102599011	LOC102599011	1.38	53.18	77.53	0	0.06	0	140.32	102.37	97.37	0.99	0	0	200.67	51.62	187.11	0	0	0	260.79	301.89	451.19	0.2	0	0.2
102602566	LOC102602566	0.43	0	0	0	0	0	0	0	0	0	0.39	0	0.13	0.12	0	0	0	0.88	0	0	0	0	0	0.14
107062267	LOC107062267	0	0	0	3.46	3.06	0.82	0.8	0	0	0.97	0	0	0.45	0	0	1.65	1.47	1.01	0	0	0	0.49	0.49	2.39
102598639	LOC102598639	0.31	0	0.02	0	0	0.19	0	0.01	0	0	0.68	0	0	0.57	0.01	0.08	0.36	3.13	0.05	0.02	0.02	0	0	0.04
102589116	LOC102589116	0	0	0	0.13	0	0.78	0.12	0	0.11	0	0	0	0	0.12	0.22	0.37	0	0	0	0.12	1.29	0	0	4.65
102605184	LOC102605184	0.09	0	0	0.11	0.06	0	0.05	0	0	0.16	4.11	0.05	0	0.05	0	0	0	7.89	0	0	0	0	0	0.17
102596788	LOC102596788	0.76	0.08	0.12	0.08	0	0.1	0.14	0.21	0.07	0.11	0.03	0.03	0.11	0.41	0.11	0.22	0	0.51	0.15	0.05	0.1	0.03	0.03	0.58
102592742	LOC102592742	0.05	0.06	0.11	0	0.06	0.46	0.05	0.3	0.54	0.12	1.03	0	0	0.22	0.05	0	0.06	6.72	0	0	0	0	0	6.29
102586633	LOC102586633	32.58	0	0.24	0.14	0	0.27	1.12	0.12	0.34	1.4	0	1.66	6.3	43.25	0.56	0	3.3	2.19	7	0.77	0	0	0	14.58
102588295	LOC102588295	2.43	0	0.04	1.19	8.04	32.94	0.78	0.16	0.12	3.03	39.05	39.51	0	1.65	0	254.04	18.35	31.9	0.18	0.08	0	17.11	10.08	6.05
102593853	LOC102593853	2.29	0	1.34	1.52	0	2.17	0	0.08	0	0	0	0	0	0	0	0	0	2.15	1.05	0	0	0	1.22	0
102605721	LOC102605721	10.99	0.1	0.09	0.41	0	0.7	0.65	0.09	0	0.84	0.42	0.52	2.73	17.98	0	0	2.58	0.58	3.1	0.19	0	0	0.23	10.49
102604314	LOC102604314	0.59	0.32	0.57	0	0	0	0.06	0.11	0.21	0	0	0.06	0.32	1.4	0.05	0	0	0.43	0.41	0.24	0.18	0	0	0.96
102592398	LOC102592398	0.26	0.05	0.23	0.1	0.11	0	0.05	0	0.04	0	0.05	0	0.48	1.48	0	0.19	0.06	0.29	0.14	0.19	0.1	0	0.06	1.97
102582647	LOC102582647	0	0.15	0	0	0	0.07	0	0	0	0	0.08	0	0	0.07	0	0	0	0	0	0	0	0.16	0.76	0
107059122	LOC107059122	13.52	2.54	2.33	0	0.13	0	4.63	1.01	0.05	1.71	0.51	0.62	0	0.11	0	0.11	0.13	4.15	0	0	0	0	0.07	0.4
102579957	LOC102579957	4.62	0.02	0.04	0.06	0	0.04	0.05	0.07	0.07	0.23	0.08	0.08	0.73	5.58	0	0	0.29	0.44	0.81	0.09	0.02	0	0	2.12
102606308	LOC102606308	0	0	0	0.36	0.26	0.05	0.09	0	0	1.03	0.05	0.1	0.69	0.09	0	0.14	0	2.31	0	0	0	0	0	2.89
102580491	LOC102580491	13.82	6.59	3.67	1.72	0.24	2.35	3	1.93	2.61	0.32	2.16	0.39	7.36	1.21	0.5	1.71	4.22	10.21	0.28	0.72	0.82	0.17	0.17	0.42
102580524	LOC102580524	0.14	2.22	0.05	0.6	0	0.27	1.07	0	0.14	0	0	0	0.28	0	0.13	0.05	0.23	0.06	0.55	1.45	0.1	0.24	0.24	0
107062882	LOC107062882	0.07	0.29	0.18	0	0.04	0	0.96	0.28	0.38	0.44	0.08	0.04	1.01	0.23	0.13	0	0	0.14	0.9	0.99	0.66	0	0	0.13
102580901	LOC102580901	0.23	0	0	0	0	0	0	0	0	0	0	0	0.14	0.51	0	0	0	0.63	0	0	0	0	0	2.85
102603093	LOC102603093	0	0	0	0	0	1.74	0.27	0.06	0	0	0	0	0.98	0.14	0.06	0	0	0	0.14	0	0.28	0	0	2
102587546	LOC102587546	1.48	0.2	0.7	0	0	0.1	0.18	0.08	0.41	0	2.94	0	0.1	2.9	0.32	0	1.18	7.84	0.09	0.18	0.19	0	0	0
107059803	LOC107059803	0.46	0	0	0	0	0	0.12	0	0	0	0	0	0.28	1.65	0	0	0.3	0.16	0.13	0	0	0	0	0.45
102595012	LOC102595012	1.03	0	0.11	0	0.64	0.24	0.11	0.32	0	0	0.64	0	1.14	2.06	0	0	0	3.82	1.02	0	0	0	0	3.51
102588372	LOC102588372	2.13	0.25	0.9	0.51	0	0	0.24	0.22	0.43	0	4.75	2.12	0.27	0.24	0	0.24	0	0	0.23	0	1.53	1.15	0.29	0.28
102587505	LOC102587505	2.15	1.33	0.37	0	0	0	0.33	0	0.23	0	0.14	0.05	2.98	0.17	0.15	0	0.05	1.14	0.13	1.06	0.04	0	0	3.17
102593917	LOC102593917	1.74	3.81	1.55	15	0.12	11.97	171.86	6.06	0.97	0.24	25.49	28.94	207.43	124.4	36.15	54.64	9.12	1.32	50.44	4.42	6.16	0.13	3.31	0
102577642	LOC102577642	0.31	0.12	0.46	6647.13	17.23	11259.7	0	0.11	0	8.42	1457.71	5422.31	0.13	0	0	3761.99	772.18	14.8	0.15	0	1.07	67.4	353.07	0.14
102603122	LOC102603122	5.12	0	0	0.21	0	0	0.1	0.09	0	0.32	0	0.11	1.95	5.65	0	0	1.04	0.24	1.06	0	0	0	0	3.33
102594971	LOC102594971	6.6	5.29	12.04	0	0	0.28	1.04	1.07	8.02	0.1	0.5	0	6.6	58.46	2.9	0.09	1.47	2.19	2.65	4.83	3.61	0	0	37.45
102595279	LOC102595279	2.44	0.55	0.33	0	0	0	0.25	0.7	0.08	0.28	0	0	1.4	3.69	0	0	0.2	0	1.08	0.08	0.44	0	0	1.09
102601498	LOC102601498	0	0	0.11	2.2	3.72	0.42	2.08	0.21	0.61	1.24	1	0.91	0.12	0	0.54	1.79	0.4	1.17	0	1.18	3.88	1.32	0.13	15.46
102589374	LOC102589374	0.06	0	0.2	0.81	12.75	4.31	0.59	1.26	0	12.87	1.13	0	103.08	186.02	2.15	59.55	0.4	4.08	21.27	5.63	18.3	5.59	15.38	7.23
102599713	LOC102599713	1.68	0.13	0.37	0	0	0	0.11	0.36	0.18	0	0.09	0	0.21	2.94	0.03	0	0	0.52	0.34	0.27	0.12	0	0	0
107062437	LOC107062437	0	0.17	0	0	0.26	0.66	0.08	0.07	0.21	0.09	0.35	0	0.26	0.16	0.07	0	0	0.19	0	0.08	0.08	0	0	0.09
107063289	LOC107063289	11.03	0	0	0.11	0	0.21	0	0	0.09	0.45	0.11	0.11	2.57	18.62	0	0	2.03	1.24	5.39	0.2	0.11	0	0	7
102582932	LOC102582932	1.62	0	0	0	0	0	0.07	0	0.06	0.15	0	0.15	0.3	3.07	0.06	0.07	0	0.08	0.14	0.07	0	0	0.08	2.02
102591257	LOC102591257	1.62	37.42	33.38	2.86	18.85	2.34	60.59	43.67	52.93	7.3	1.2	2.01	21.83	5.85	12.48	2.43	3.85	3	11.87	20.76	81.05	13.48	9.08	1.68
102590316	LOC102590316	4.01	0	0	0	0.08	0.2	0.04	0.03	0.03	0.2	0	0.12	1.42	5.32	0	0.04	0.3	0.45	0.69	0.15	0.04	0.04	0	1.33
107057867	LOC107057867	0.26	0.21	0.37	0	0	0	0.09	0.18	0	0.11	0	0	0.43	2.8	0.43	0	0	0.48	0.58	0.58	0.4	0	0	1.37
102578145	LOC102578145	2.11	0.28	2.24	0	0.29	0.68	0.89	0.72	0.35	0.14	0.58	0	1.29	2.21	0.34	0	0	3.21	0.39	0.66	0.14	0	0	1.99
102580981	LOC102580981	0	0.2	0.13	1.83	0	0.14	0	0.12	0	1.26	0	0	2.7	0.13	0.24	0	0.8	0.33	0.4	0.82	0	7.68	0	0
102601933	LOC102601933	0.22	0	0.3	0	0.14	0	0.06	0	0	0	0.89	0	0.07	1.09	0.22	0.37	0	1.43	0.12	0.31	0.19	0	0	2.3
